# Supplementary material for: Large scale dog population demography, dog management and bite risk factors analysis: A crucial step towards rabies control in Cambodia
Source: PLoS One. 2021 Jul 8;16(7):e0254192. doi: 10.1371/journal.pone.0254192 (PMC8266089; doi:10.1371/journal.pone.0254192)
Supplement: S1 Datasets — (XLSX) [file pone.0254192.s002.xlsx]

## Sheet: Kandal
_index	Animal ID	village	Owner sex	Owner age	Nb children	Bites	Biting species	Owned biting animal	Sale	Consumption	Dog-function	Dog sex	Dog age	Dog origin	Confinement	S2	R-Absence
26	01-107-01	A	f	36	1	0	na	na	yes	no	2	f	1	1	2	M	3
27	01-107-02	A	f	36	1	0	na	na	yes	no	2	m	1	1	2	M	3
28	01-107-03	A	f	36	1	0	na	na	yes	no	2	f	1	1	2	M	3
29	01-107-04	A	f	36	1	0	na	na	yes	no	2	m	1	1	2	M	3
30	01-107-05	A	f	36	1	0	na	na	yes	no	2	m	1	1	2	M	3
43	01-110-02	A	m	71	0	0	na	na	no	no	1	f	1	1	2	M	3
44	01-110-03	A	m	71	0	0	na	na	no	no	1	m	1	1	2	P	1
45	01-110-04	A	m	71	0	0	na	na	no	no	1	m	1	1	2	M	3
46	01-110-05	A	m	71	0	0	na	na	no	no	1	f	1	1	2	M	3
47	01-110-06	A	m	71	0	0	na	na	no	no	1	m	1	1	2	M	3
48	01-110-07	A	m	71	0	0	na	na	no	no	1	m	1	1	2	M	3
195	01-214-02	A	m	67	2	0	na	na	no	yes	3	f	1	1	2	M	6
196	01-214-03	A	m	67	2	0	na	na	no	yes	3	m	1	1	2	M	6
198	01-214-05	A	m	67	2	0	na	na	no	yes	3	m	1	1	2	P	1
199	01-214-06	A	m	67	2	0	na	na	no	yes	3	m	1	1	2	M	2
939	02-245-02	B	m	27	1	0	na	na	no	no	3	m	1	1	2	M	4
940	02-245-03	B	m	27	1	0	na	na	no	no	3	f	1	1	2	P	1
960	02-251-02	B	f	48	1	0	na	na	no	no	3	m	1	1	2	M	3
961	02-251-03	B	f	48	1	0	na	na	no	no	3	m	1	1	2	M	3
962	02-251-04	B	f	48	1	0	na	na	no	no	3	f	1	1	2	M	3
963	02-251-05	B	f	48	1	0	na	na	no	no	3	f	1	1	2	P	1
964	02-251-06	B	f	48	1	0	na	na	no	no	3	m	1	1	2	M	3
1422	03-123-04	C	m	50	2	1	dog	other	no	no	1	m	1	1	2	M	3
1423	03-123-05	C	m	50	2	0	na	na	no	no	1	f	1	1	2	M	3
1424	03-123-06	C	m	50	2	0	na	na	no	no	1	f	1	1	2	M	3
1425	03-123-07	C	m	50	2	0	na	na	no	no	1	m	1	1	2	M	3
1426	03-123-08	C	m	50	2	0	na	na	no	no	1	m	1	1	2	M	3
1427	03-123-09	C	m	50	2	0	na	na	no	no	1	m	1	1	2	M	3
1428	03-123-10	C	m	50	2	0	na	na	no	no	1	m	1	1	2	M	3
2092	04-216-04	D	m	32	2	0	na	na	no	no	3	f	1	1	2	M	6
2093	04-216-05	D	m	32	2	0	na	na	no	no	3	m	1	1	2	M	6
2094	04-216-06	D	m	32	2	0	na	na	no	no	3	f	1	1	2	M	6
2095	04-216-07	D	m	32	2	0	na	na	no	no	3	m	1	1	2	M	6
3483	07-116-06	G	f	31	4	0	na	na	yes	no	1	m	1	1	2	M	6
3484	07-116-07	G	f	31	4	0	na	na	yes	no	1	m	1	1	2	M	6
3485	07-116-08	G	f	31	4	0	na	na	yes	no	1	f	1	1	2	M	6
3486	07-116-09	G	f	31	4	0	na	na	yes	no	1	f	1	1	2	M	6
3487	07-116-10	G	f	31	4	0	na	na	yes	no	1	f	1	1	2	M	6
4110	09-113-04	I	m	59	0	0	na	na	no	no	1	m	1	1	2	M	3
4111	09-113-05	I	m	59	0	0	na	na	no	no	1	m	1	1	2	M	3
4112	09-113-06	I	m	59	0	0	na	na	no	no	1	m	1	1	2	M	3
4113	09-113-07	I	m	59	0	0	na	na	no	no	1	m	1	1	2	M	3
4114	09-113-08	I	m	59	0	0	na	na	no	no	1	m	1	1	2	M	3
4115	09-113-09	I	m	59	0	0	na	na	no	no	1	m	1	1	2	P	1
4116	09-113-10	I	m	59	0	0	na	na	no	no	1	f	1	1	2	P	1
4117	09-113-11	I	m	59	0	0	na	na	no	no	1	f	1	1	2	M	3
4118	09-113-12	I	m	59	0	0	na	na	no	no	1	f	1	1	2	M	3
4137	09-123-01	I	m	65	2	0	na	na	no	no	1	m	1	1	2	M	3
4138	09-123-02	I	m	65	2	0	na	na	no	no	1	m	1	1	2	M	3
4139	09-123-03	I	m	65	2	0	na	na	no	no	1	f	1	1	2	M	3
4140	09-123-04	I	m	65	2	0	na	na	no	no	1	f	1	1	2	M	3
4141	09-123-05	I	m	65	2	0	na	na	no	no	1	f	1	1	2	M	3
4155	09-130-02	I	f	17	2	0	na	na	yes	no	1	f	1	1	2	M	6
4156	09-130-03	I	f	17	2	0	na	na	yes	no	1	f	1	1	2	M	6
4157	09-130-04	I	f	17	2	0	na	na	yes	no	1	f	1	1	2	M	6
4158	09-130-05	I	f	17	2	0	na	na	yes	no	1	m	1	1	2	M	6
4159	09-130-06	I	f	17	2	0	na	na	yes	no	1	f	1	1	2	M	6
4435	09-320-02	I	f	25	0	0	na	na	no	no	3	f	1	1	2	M	4
4436	09-320-03	I	f	25	0	0	na	na	no	no	3	f	1	1	2	M	4
4545	10-105-04	J	f	39	3	0	na	na	no	no	1	m	1	1	2	M	3
56	01-114-01	A	m	50	0	0	na	na	yes	no	3	m	1.5	1	2	P	1
57	01-114-02	A	m	50	0	0	na	na	yes	no	3	m	1.5	1	2	M	6
58	01-114-03	A	m	50	0	0	na	na	yes	no	3	m	1.5	1	2	M	6
59	01-114-04	A	m	50	0	0	na	na	yes	no	3	f	1.5	1	2	M	4
60	01-114-05	A	m	50	0	0	na	na	yes	no	3	f	1.5	1	2	M	6
688	02-144-02	B	f	47	2	0	na	na	yes	no	1	f	1.5	1	2	M	3
689	02-144-03	B	f	47	2	0	na	na	yes	no	1	m	1.5	1	2	P	1
690	02-144-04	B	f	47	2	0	na	na	yes	no	1	f	1.5	1	2	M	3
692	02-144-06	B	f	47	2	0	na	na	yes	no	1	f	1.5	1	2	M	3
693	02-144-07	B	f	47	2	0	na	na	yes	no	1	f	1.5	1	2	M	3
786	02-210-02	B	m	87	0	0	na	na	no	no	1	f	1.5	1	2	M	3
787	02-210-03	B	m	87	0	0	na	na	no	no	1	f	1.5	1	2	M	3
788	02-210-04	B	m	87	0	0	na	na	no	no	1	f	1.5	1	2	M	3
789	02-210-05	B	m	87	0	0	na	na	no	no	1	f	1.5	1	2	M	3
790	02-210-06	B	m	87	0	0	na	na	no	no	1	f	1.5	1	2	M	3
821	02-214-03	B	f	35	1	0	na	na	yes	yes	3	m	1.5	1	2	M	4
822	02-214-04	B	f	35	1	0	na	na	yes	yes	3	m	1.5	1	2	M	5
823	02-214-05	B	f	35	1	0	na	na	yes	yes	3	f	1.5	1	2	P	1
849	02-223-03	B	m	32	1	0	na	na	yes	yes	3	f	1.5	1	2	P	1
850	02-223-04	B	m	32	1	0	na	na	yes	yes	3	m	1.5	1	2	P	1
851	02-223-05	B	m	32	1	0	na	na	yes	yes	3	m	1.5	1	2	M	3
880	02-233-03	B	m	45	1	0	na	na	yes	no	3	f	1.5	1	2	M	3
881	02-233-04	B	m	45	1	0	na	na	yes	no	3	m	1.5	1	2	M	3
882	02-233-05	B	m	45	1	0	na	na	yes	no	3	m	1.5	1	2	M	3
883	02-233-06	B	m	45	1	0	na	na	yes	no	3	m	1.5	1	2	M	3
1702	03-261-05	C	m	44	0	0	na	na	no	no	3	m	1.5	1	2	P	1
1703	03-261-06	C	m	44	0	0	na	na	no	no	3	f	1.5	1	2	P	1
1704	03-261-07	C	m	44	0	0	na	na	no	no	3	f	1.5	1	2	P	1
1705	03-261-08	C	m	44	0	0	na	na	no	no	3	f	1.5	1	2	P	1
2282	05-106-03	E	m	50	1	0	na	na	no	no	1	m	1.5	1	2	M	3
2554	05-183-04	E	m	40	2	0	na	na	yes	yes	1	f	1.5	1	2	M	4
2555	05-183-05	E	m	40	2	0	na	na	yes	yes	1	f	1.5	1	2	M	4
2556	05-183-06	E	m	40	2	0	na	na	yes	yes	1	f	1.5	1	2	M	4
2557	05-183-07	E	m	40	2	0	na	na	yes	yes	1	m	1.5	1	2	M	4
2558	05-183-08	E	m	40	2	0	na	na	yes	yes	1	f	1.5	1	2	M	4
2800	05-279-01	E	m	64	0	0	na	na	yes	no	3	f	1.5	3	2	M	3
2802	05-279-03	E	m	64	0	0	na	na	yes	no	3	f	1.5	1	2	P	1
3160	05-390-01	E	f	16	2	0	na	na	yes	yes	3	f	1.5	1	2	M	3
3161	05-390-02	E	f	16	2	0	na	na	yes	yes	3	m	1.5	1	2	M	3
3162	05-390-03	E	f	16	2	0	na	na	yes	yes	3	m	1.5	1	2	M	3
3163	05-390-04	E	f	16	2	0	na	na	yes	yes	3	m	1.5	1	2	M	5
3164	05-390-05	E	f	16	2	0	na	na	yes	yes	3	m	1.5	1	2	M	5
3178	05-393-02	E	f	43	3	0	na	na	yes	no	3	m	1.5	4	2	M	3
3306	06-231-02	F	m	32	1	0	na	na	no	no	3	m	1.5	1	2	P	1
3307	06-231-03	F	m	32	1	0	na	na	no	no	3	m	1.5	1	2	M	3
4064	08-351-02	H	f	75	1	0	na	na	no	no	3	m	1.5	4	2	M	7
4273	09-237-03	I	m	52	1	0	na	na	no	no	3	f	1.5	1	2	M	3
4274	09-237-04	I	m	52	1	0	na	na	no	no	3	f	1.5	1	2	M	3
4282	09-241-02	I	m	55	2	0	na	na	yes	no	3	f	1.5	3	2	P	1
4585	10-209-03	J	f	53	0	0	na	na	no	no	1	f	1.5	1	2	P	1
119	01-142-03	A	m	31	1	1	dog	other	no	no	3	f	2	1	2	M	3
120	01-142-04	A	m	31	1	0	na	na	no	no	3	m	2	1	2	M	3
121	01-142-05	A	m	31	1	0	na	na	no	no	3	f	2	1	2	M	3
122	01-142-06	A	m	31	1	0	na	na	no	no	3	m	2	1	2	M	3
295	01-249-02	A	f	52	0	0	na	na	yes	yes	3	m	2	1	2	M	3
296	01-249-03	A	f	52	0	0	na	na	yes	yes	3	m	2	1	2	M	4
297	01-249-04	A	f	52	0	0	na	na	yes	yes	3	m	2	1	2	M	4
298	01-249-05	A	f	52	0	0	na	na	yes	yes	3	f	2	1	2	M	5
404	01-312-03	A	f	37	2	0	na	na	no	no	3	f	2	2	2	P	1
405	01-312-04	A	f	37	2	0	na	na	no	no	3	f	2	1	2	M	4
406	01-312-05	A	f	37	2	0	na	na	no	no	3	m	2	1	2	M	3
407	01-312-06	A	f	37	2	0	na	na	no	no	3	f	2	1	2	M	4
408	01-312-07	A	f	37	2	0	na	na	no	no	3	m	2	1	2	M	4
409	01-312-08	A	f	37	2	0	na	na	no	no	3	m	2	1	2	M	4
566	02-117-01	B	m	63	0	0	na	na	yes	yes	1	f	2	1	2	M	3
567	02-117-02	B	m	63	0	0	na	na	yes	yes	1	f	2	1	2	M	3
729	02-155-01	B	m	48	2	0	na	na	yes	yes	3	f	2	1	2	M	4
730	02-155-02	B	m	48	2	0	na	na	yes	yes	3	m	2	1	2	M	4
731	02-155-03	B	m	48	2	0	na	na	yes	yes	3	m	2	1	2	M	3
733	02-155-05	B	m	48	2	0	na	na	yes	yes	3	m	2	1	2	M	4
746	02-157-03	B	m	35	5	1	dog	owned	no	yes	1	f	2	3	2	M	3
750	02-159-01	B	f	56	2	1	cat	owned	no	no	1	m	2	1	2	M	5
751	02-159-02	B	f	56	2	0	na	na	no	no	1	f	2	1	2	M	3
754	02-159-05	B	f	56	2	0	na	na	no	no	1	m	2	1	2	M	5
854	02-224-01	B	m	63	1	0	na	na	yes	yes	3	m	2	1	2	M	4
857	02-224-04	B	m	63	1	0	na	na	yes	yes	3	m	2	1	2	M	3
858	02-224-05	B	m	63	1	0	na	na	yes	yes	3	f	2	1	2	M	3
886	02-235-01	B	m	55	0	0	na	na	no	no	3	m	2	1	2	M	3
888	02-236-02	B	m	30	3	0	na	na	yes	no	3	f	2	1	2	M	3
890	02-236-04	B	m	30	3	0	na	na	yes	no	3	f	2	1	2	M	3
891	02-236-05	B	m	30	3	0	na	na	yes	no	3	m	2	1	2	M	3
892	02-236-06	B	m	30	3	0	na	na	yes	no	3	m	2	1	2	M	4
893	02-236-07	B	m	30	3	0	na	na	yes	no	3	m	2	1	2	M	4
894	02-236-08	B	m	30	3	0	na	na	yes	no	3	m	2	1	2	M	4
895	02-236-09	B	m	30	3	0	na	na	yes	no	3	m	2	1	2	M	4
896	02-237-01	B	f	32	2	0	na	na	no	no	3	f	2	1	2	M	3
897	02-237-02	B	f	32	2	0	na	na	no	no	3	m	2	1	2	M	3
898	02-237-03	B	f	32	2	0	na	na	no	no	3	m	2	1	2	M	3
899	02-237-04	B	f	32	2	0	na	na	no	no	3	m	2	1	2	M	3
900	02-237-05	B	f	32	2	0	na	na	no	no	3	m	2	1	2	M	3
966	02-253-01	B	f	33	1	0	na	na	yes	no	3	f	2	4	2	M	4
967	02-254-01	B	f	15	1	0	na	na	yes	no	3	m	2	4	2	M	3
1094	02-304-03	B	m	24	0	0	na	na	yes	yes	3	m	2	1	2	P	1
1108	02-310-01	B	f	64	4	0	na	na	yes	no	3	f	2	4	2	M	3
1112	02-312-01	B	f	43	2	0	na	na	no	yes	3	f	2	4	2	P	1
1313	02-385-01	B	m	50	1	0	na	na	no	yes	3	f	2	4	2	P	1
1386	03-111-03	C	f	70	1	0	na	na	no	no	3	f	2	1	2	M	5
1387	03-111-04	C	f	70	1	0	na	na	no	no	3	f	2	1	2	M	5
1388	03-111-05	C	f	70	1	1	dog	other	no	no	3	f	2	1	2	M	5
1404	03-117-02	C	m	51	3	0	na	na	no	no	1	f	2	4	2	P	1
1409	03-120-02	C	m	47	1	0	na	na	no	no	1	m	2	1	2	M	3
1410	03-120-03	C	m	47	1	0	na	na	no	no	1	m	2	1	2	M	3
1411	03-120-04	C	m	47	1	0	na	na	no	no	1	m	2	1	2	M	3
1412	03-120-05	C	m	47	1	0	na	na	no	no	1	m	2	1	2	M	3
1415	03-121-02	C	f	42	2	0	na	na	no	no	3	m	2	1	2	M	3
1618	03-224-01	C	f	60	0	0	na	na	no	no	3	f	2	1	2	P	1
1626	03-228-01	C	m	31	2	0	na	na	no	no	3	m	2	3	2	M	6
1665	03-248-02	C	f	45	2	0	na	na	no	no	3	m	2	1	2	M	5
1666	03-248-03	C	f	45	2	0	na	na	no	no	3	f	2	1	2	M	5
1667	03-248-04	C	f	45	2	0	na	na	no	no	3	f	2	1	2	M	5
1769	03-290-02	C	m	62	2	0	na	na	yes	no	3	f	2	1	2	M	3
1770	03-290-03	C	m	62	2	0	na	na	yes	no	3	f	2	1	2	M	3
2028	04-130-01	D	f	40	1	0	na	na	yes	no	1	f	2	3	2	M	3
2100	04-220-01	D	f	30	2	0	na	na	yes	no	3	m	2	1	2	M	5
2249	04-335-01	D	m	45	2	0	na	na	no	no	3	m	2	1	2	M	3
2448	05-147-01	E	f	30	1	0	na	na	no	no	3	m	2	4	2	M	5
2449	05-147-02	E	f	30	1	0	na	na	no	no	3	f	2	4	2	M	5
2541	05-180-01	E	m	61	1	0	na	na	no	no	1	m	2	3	2	P	1
2542	05-180-02	E	m	61	1	0	na	na	no	no	1	f	2	3	2	P	1
2594	05-209-02	E	m	53	2	0	na	na	yes	yes	3	f	2	3	2	M	3
2595	05-209-03	E	m	53	2	0	na	na	yes	yes	3	f	2	3	2	M	3
2786	05-275-03	E	f	55	1	0	na	na	yes	yes	3	f	2	3	2	P	1
2872	05-307-02	E	m	35	2	0	na	na	no	yes	3	m	2	1	2	M	3
2873	05-307-03	E	m	35	2	0	na	na	no	yes	3	m	2	1	2	M	3
2937	05-321-01	E	m	55	1	0	na	na	yes	yes	3	m	2	4	2	M	7
2943	05-322-03	E	m	33	1	0	na	na	no	yes	3	f	2	4	2	M	3
2985	05-336-01	E	f	38	1	0	na	na	no	no	3	m	2	1	2	M	5
3014	05-344-01	E	m	19	0	0	na	na	yes	no	3	m	2	4	2	M	7
3043	05-353-02	E	f	50	1	0	na	na	no	yes	3	m	2	4	2	M	5
3150	05-389-01	E	m	68	1	0	na	na	no	yes	3	f	2	1	2	P	1
3170	05-392-01	E	f	24	3	0	na	na	no	no	3	f	2	4	2	P	1
3171	05-392-02	E	f	24	3	0	na	na	no	no	3	m	2	4	2	M	3
3220	06-117-02	F	f	35	1	0	na	na	no	no	3	m	2	3	2	M	3
3221	06-117-03	F	f	35	1	0	na	na	no	no	3	f	2	3	2	M	6
3251	06-202-01	F	m	50	1	0	na	na	no	no	3	f	2	1	2	M	5
3286	06-223-04	F	m	58	3	0	na	na	no	no	3	m	2	3	2	P	1
3317	06-234-03	F	m	58	1	0	na	na	no	no	3	m	2	1	2	M	3
3345	06-242-01	F	f	38	1	0	na	na	no	no	1	f	2	3	2	M	3
3378	06-310-02	F	f	67	4	0	na	na	no	no	1	f	2	1	2	P	1
3391	06-315-04	F	m	24	5	0	na	na	no	no	3	f	2	1	2	M	2
3397	06-317-01	F	f	53	0	0	na	na	yes	yes	3	m	2	4	2	M	3
3581	07-241-01	G	f	80	1	0	na	na	no	no	3	f	2	3	2	M	5
3582	07-241-02	G	f	80	1	0	na	na	no	no	3	m	2	3	2	M	5
3664	07-304-03	G	f	58	2	0	na	na	yes	no	3	f	2	4	2	M	4
3673	07-306-02	G	f	42	1	1	dog	other	no	no	3	f	2	4	2	M	4
3758	08-106-01	H	f	71	0	0	na	na	no	no	1	m	2	3	2	M	3
3859	08-217-03	H	m	47	2	0	na	na	no	no	3	m	2	3	2	M	5
3995	08-317-01	H	f	17	2	0	na	na	no	yes	3	m	2	1	2	P	1
3996	08-317-02	H	f	17	2	0	na	na	no	yes	3	m	2	1	2	M	4
3997	08-317-03	H	f	17	2	0	na	na	no	yes	3	f	2	1	2	M	4
3998	08-317-04	H	f	17	2	0	na	na	no	yes	3	m	2	1	2	M	4
3999	08-317-05	H	f	17	2	0	na	na	no	yes	3	m	2	1	2	M	3
4000	08-317-06	H	f	17	2	0	na	na	no	yes	3	f	2	1	2	M	3
4047	08-344-01	H	f	58	2	0	na	na	no	no	3	f	2	1	2	M	6
4048	08-344-02	H	f	58	2	0	na	na	no	no	3	f	2	1	2	M	6
4049	08-344-03	H	f	58	2	0	na	na	no	no	3	f	2	1	2	M	6
4072	08-355-01	H	f	38	2	0	na	na	no	no	3	m	2	4	2	M	3
4294	09-245-03	I	m	35	2	0	na	na	yes	yes	3	f	2	1	2	M	3
4296	09-245-05	I	m	35	2	0	na	na	yes	yes	3	f	2	1	2	M	3
4305	09-247-02	I	m	72	0	0	na	na	no	no	3	m	2	3	2	P	1
4314	09-250-01	I	f	37	3	0	na	na	no	no	3	f	2	3	2	P	1
4343	09-265-01	I	f	58	2	0	na	na	yes	no	3	f	2	3	2	P	1
4346	09-266-01	I	m	38	4	1	dog	other	yes	no	3	f	2	3	2	M	3
4347	09-266-02	I	m	38	4	0	na	na	yes	no	3	f	2	3	2	M	3
4353	09-269-04	I	m	33	3	0	na	na	no	no	1	f	2	1	2	M	3
4354	09-269-05	I	m	33	3	0	na	na	no	no	1	m	2	1	2	M	3
4501	09-348-01	I	m	53	0	0	na	na	no	no	3	m	2	4	2	P	1
4587	10-210-02	J	m	62	2	0	na	na	no	no	3	f	2	1	2	M	3
4588	10-210-03	J	m	62	2	0	na	na	no	no	3	m	2	1	2	M	3
1	01-101-01	A	f	37	2	0	na	na	yes	yes	2	m	2.5	1	2	M	3
2	01-101-02	A	f	37	2	0	na	na	yes	yes	2	f	2.5	1	2	M	3
3	01-101-03	A	f	37	2	0	na	na	yes	yes	2	m	2.5	1	2	M	3
4	01-101-04	A	f	37	2	0	na	na	yes	yes	2	m	2.5	1	2	M	3
5	01-101-05	A	f	37	2	0	na	na	yes	yes	2	m	2.5	1	2	M	3
6	01-101-06	A	f	37	2	0	na	na	yes	yes	2	m	2.5	1	2	M	3
82	01-124-01	A	f	40	0	0	na	na	no	no	3	f	3	3	2	P	1
124	01-144-01	A	f	21	1	0	na	na	no	no	3	m	3	4	2	M	2
130	01-147-01	A	m	31	1	0	na	na	no	no	3	m	3	3	2	P	1
136	01-201-01	A	m	50	1	0	na	na	no	yes	3	f	3	1	2	M	3
137	01-201-02	A	m	50	1	0	na	na	no	yes	3	f	3	1	2	M	3
189	01-212-02	A	m	25	1	0	na	na	no	yes	3	m	3	1	2	M	3
190	01-212-03	A	m	25	1	0	na	na	no	yes	3	f	3	1	2	M	3
191	01-212-04	A	m	25	1	0	na	na	no	yes	3	f	3	1	2	M	3
300	01-250-02	A	m	30	1	0	na	na	no	yes	1	m	3	1	2	M	6
301	01-250-03	A	m	30	1	0	na	na	no	yes	1	m	3	1	2	M	6
302	01-250-04	A	m	30	1	0	na	na	no	yes	1	m	3	1	2	M	6
303	01-250-05	A	m	30	1	0	na	na	no	yes	1	m	3	1	2	M	6
304	01-250-06	A	m	30	1	0	na	na	no	yes	1	m	3	1	2	M	6
305	01-250-07	A	m	30	1	0	na	na	no	yes	1	m	3	1	2	M	6
346	01-301-02	A	m	36	2	0	na	na	no	yes	3	f	3	1	2	M	3
353	01-303-02	A	f	45	1	0	na	na	yes	no	3	f	3	1	2	P	1
354	01-303-03	A	f	45	1	1	dog	other	yes	no	3	f	3	1	2	P	1
361	01-304-01	A	m	28	3	0	na	na	yes	yes	3	m	3	1	2	M	3
362	01-304-02	A	m	28	3	0	na	na	yes	yes	3	m	3	1	2	M	2
363	01-304-03	A	m	28	3	0	na	na	yes	yes	3	f	3	1	2	M	2
364	01-304-04	A	m	28	3	0	na	na	yes	yes	3	m	3	1	2	M	3
365	01-304-05	A	m	28	3	0	na	na	yes	yes	3	m	3	1	2	M	3
366	01-304-06	A	m	28	3	0	na	na	yes	yes	3	f	3	1	2	M	3
367	01-304-07	A	m	28	3	1	dog	other	yes	yes	3	f	3	1	2	M	3
489	01-340-01	A	f	32	2	1	dog	other	yes	no	1	f	3	4	2	M	2
513	02-102-03	B	m	60	1	0	na	na	yes	yes	3	m	3	1	2	M	2
514	02-102-04	B	m	60	1	0	na	na	yes	yes	3	m	3	1	2	P	1
517	02-105-01	B	f	52	1	0	na	na	no	no	3	m	3	3	2	P	1
531	02-109-03	B	m	56	0	0	na	na	no	yes	1	f	3	4	2	P	1
532	02-109-04	B	m	56	0	0	na	na	no	yes	1	f	3	4	2	M	3
605	02-126-01	B	f	67	0	0	na	na	no	no	3	f	3	4	2	P	1
625	02-131-02	B	m	55	1	0	na	na	no	no	1	m	3	4	2	P	1
636	02-134-01	B	f	25	1	0	na	na	no	no	1	f	3	3	2	P	1
674	02-142-02	B	f	32	0	0	na	na	no	no	3	m	3	3	2	P	1
726	02-154-02	B	m	22	1	0	na	na	no	no	1	m	3	1	2	M	3
727	02-154-03	B	m	22	1	0	na	na	no	no	1	m	3	1	2	M	3
826	02-216-02	B	m	33	1	0	na	na	no	yes	3	m	3	3	2	M	3
827	02-216-03	B	m	33	1	0	na	na	no	yes	3	m	3	1	2	M	3
828	02-216-04	B	m	33	1	0	na	na	no	yes	3	m	3	1	2	M	3
829	02-216-05	B	m	33	1	0	na	na	no	yes	3	f	3	1	2	M	3
957	02-250-02	B	f	65	1	0	na	na	yes	no	3	m	3	1	2	P	1
973	02-257-01	B	m	31	1	0	na	na	no	yes	3	f	3	3	2	M	3
992	02-263-02	B	m	69	0	0	na	na	yes	no	3	m	3	3	2	M	3
1071	02-295-03	B	m	49	1	0	na	na	no	no	3	f	3	3	2	M	3
1097	02-306-01	B	f	33	3	0	na	na	yes	yes	3	f	3	4	2	M	3
1150	02-328-01	B	f	31	2	0	na	na	yes	yes	3	m	3	1	2	M	3
1158	02-332-01	B	m	32	2	1	dog	owned	yes	yes	3	f	3	1	2	M	3
1159	02-332-02	B	m	32	2	0	na	na	yes	yes	3	f	3	1	2	M	3
1207	02-349-03	B	f	52	0	0	na	na	no	yes	3	m	3	4	2	M	4
1221	02-354-01	B	m	30	1	0	na	na	no	no	3	m	3	4	2	M	3
1222	02-354-02	B	m	30	1	0	na	na	no	no	3	m	3	4	2	P	1
1247	02-365-03	B	m	44	1	0	na	na	no	yes	1	m	3	1	2	M	3
1248	02-365-04	B	m	44	1	0	na	na	no	yes	1	f	3	1	2	M	3
1249	02-365-05	B	m	44	1	0	na	na	no	yes	1	m	3	1	2	M	3
1250	02-365-06	B	m	44	1	0	na	na	no	yes	1	f	3	1	2	M	3
1251	02-365-07	B	m	44	1	0	na	na	no	yes	1	m	3	1	2	M	3
1254	02-366-01	B	m	36	1	0	na	na	yes	yes	3	f	3	1	2	M	3
1255	02-366-02	B	m	36	1	0	na	na	yes	yes	3	m	3	1	2	M	3
1321	02-386-02	B	f	50	1	0	na	na	yes	no	3	m	3	1	2	M	4
1322	02-386-03	B	f	50	1	0	na	na	yes	no	3	f	3	1	2	M	4
1449	03-135-01	C	f	80	1	0	na	na	no	no	1	f	3	2	2	M	3
1571	03-207-06	C	f	69	4	0	na	na	yes	no	3	m	3	1	2	P	na
1580	03-211-01	C	f	45	0	0	na	na	no	no	3	f	3	3	2	M	3
1581	03-211-02	C	f	45	0	0	na	na	no	no	3	f	3	3	2	M	3
1584	03-212-02	C	f	55	1	0	na	na	no	no	3	f	3	3	2	P	1
1638	03-237-02	C	m	80	2	0	na	na	yes	yes	3	f	3	1	2	M	3
1691	03-257-01	C	m	69	2	0	na	na	no	no	3	m	3	1	2	M	6
1692	03-257-02	C	m	69	2	0	na	na	no	no	3	f	3	1	2	P	1
1785	03-302-03	C	f	62	1	0	na	na	no	no	3	m	3	4	2	M	4
1790	03-304-01	C	f	46	1	1	cat	owned	no	yes	3	m	3	4	2	P	1
1830	03-326-02	C	m	33	1	0	na	na	no	yes	1	f	3	4	2	P	1
1890	03-349-01	C	f	38	4	0	na	na	no	no	3	f	3	1	2	M	3
1892	03-350-01	C	f	46	2	0	na	na	yes	no	3	f	3	1	2	P	1
1903	03-353-03	C	m	54	0	0	na	na	yes	yes	3	f	3	1	2	M	3
1904	03-353-04	C	m	54	0	0	na	na	yes	yes	3	f	3	1	2	M	3
1905	03-353-05	C	m	54	0	0	na	na	yes	yes	3	m	3	1	2	M	3
1921	03-356-10	C	m	57	3	0	na	na	no	yes	3	m	3	1	2	M	3
1922	03-356-11	C	m	57	3	0	na	na	no	yes	3	m	3	1	2	P	1
1923	03-356-12	C	m	57	3	0	na	na	no	yes	3	m	3	1	2	M	3
1924	03-356-13	C	m	57	3	0	na	na	no	yes	3	f	3	1	2	P	1
1925	03-356-14	C	m	57	3	0	na	na	no	yes	3	f	3	1	2	P	1
2014	04-124-01	D	f	39	1	0	na	na	no	no	3	m	3	4	2	M	3
2017	04-125-01	D	m	45	2	0	na	na	yes	no	1	f	3	1	2	M	5
2018	04-125-02	D	m	45	2	0	na	na	yes	no	1	m	3	1	2	M	7
2019	04-125-03	D	m	45	2	0	na	na	yes	no	1	m	3	1	2	P	1
2037	04-132-02	D	f	65	1	0	na	na	no	no	1	f	3	4	2	P	1
2038	04-133-01	D	m	36	2	0	na	na	no	no	1	m	3	4	2	M	3
2043	04-135-01	D	m	36	1	0	na	na	no	no	1	f	3	3	2	P	1
2044	04-135-02	D	m	36	1	0	na	na	no	no	1	m	3	3	2	P	1
2056	04-202-01	D	f	34	2	0	na	na	no	no	3	f	3	3	2	M	3
2071	04-210-01	D	f	55	2	0	na	na	no	no	3	f	3	3	2	M	3
2132	04-237-03	D	f	71	4	0	na	na	yes	no	3	f	3	1	2	M	3
2181	04-304-03	D	f	50	2	0	na	na	yes	no	3	m	3	1	2	M	5
2207	04-314-01	D	m	49	2	0	na	na	yes	yes	3	f	3	1	2	M	3
2214	04-318-01	D	f	63	1	0	na	na	yes	no	3	f	3	2	2	M	3
2217	04-319-01	D	f	21	2	0	na	na	no	yes	3	f	3	4	2	M	3
2302	05-113-02	E	f	61	1	0	na	na	yes	no	1	f	3	1	2	P	1
2308	05-115-01	E	m	23	1	0	na	na	no	no	3	f	3	3	2	M	5
2309	05-116-01	E	f	53	1	0	na	na	yes	no	3	m	3	1	2	M	4
2310	05-116-02	E	f	53	1	0	na	na	yes	no	3	f	3	1	2	M	4
2345	05-124-01	E	f	55	0	0	na	na	no	no	1	f	3	1	2	M	3
2346	05-124-02	E	f	55	0	0	na	na	no	no	1	f	3	1	2	M	2
2347	05-124-03	E	f	55	0	0	na	na	no	no	1	f	3	1	2	M	2
2357	05-127-01	E	f	80	1	0	na	na	no	no	1	f	3	3	2	M	3
2358	05-127-02	E	f	80	1	0	na	na	no	no	1	f	3	3	2	M	3
2359	05-127-03	E	f	80	1	0	na	na	no	no	1	m	3	3	2	M	7
2360	05-127-04	E	f	80	1	0	na	na	no	no	1	f	3	3	2	M	7
2413	05-137-02	E	f	44	2	0	na	na	no	no	3	f	3	4	2	M	7
2424	05-141-02	E	f	50	1	0	na	na	no	yes	3	f	3	2	2	M	3
2425	05-141-03	E	f	50	1	0	na	na	no	yes	3	f	3	2	2	M	3
2438	05-144-02	E	f	46	3	0	na	na	yes	no	2	f	3	4	2	P	1
2439	05-144-03	E	f	46	3	0	na	na	yes	no	2	f	3	4	2	M	3
2440	05-144-04	E	f	46	3	0	na	na	yes	no	2	f	3	4	2	P	1
2441	05-144-05	E	f	46	3	0	na	na	yes	no	2	f	3	4	2	M	3
2461	05-151-02	E	f	63	1	1	dog	other	no	no	1	m	3	4	2	M	5
2462	05-151-03	E	f	63	1	0	na	na	no	no	1	f	3	4	2	M	5
2478	05-159-01	E	m	64	2	0	na	na	no	no	3	m	3	1	2	M	3
2573	05-201-02	E	m	28	1	0	na	na	no	no	3	f	3	4	2	M	3
2582	05-205-01	E	m	84	0	0	na	na	no	no	3	f	3	1	2	M	3
2589	05-207-02	E	f	34	3	0	na	na	no	no	3	m	3	3	2	M	3
2648	05-235-01	E	f	28	2	0	na	na	no	no	3	f	3	1	2	M	5
2649	05-235-02	E	f	28	2	0	na	na	no	no	3	m	3	1	2	M	5
2651	05-235-04	E	f	28	2	0	na	na	no	no	3	f	3	1	2	M	3
2668	05-241-01	E	m	53	1	0	na	na	yes	no	3	m	3	1	2	M	5
2669	05-241-02	E	m	53	1	0	na	na	yes	no	3	f	3	1	2	M	5
2670	05-241-03	E	m	53	1	0	na	na	yes	no	3	m	3	1	2	M	5
2672	05-242-01	E	f	26	2	0	na	na	no	no	3	f	3	3	2	M	5
2704	05-253-01	E	m	65	1	0	na	na	yes	no	3	m	3	1	2	M	3
2705	05-253-02	E	m	65	1	0	na	na	yes	no	3	m	3	1	2	M	5
2706	05-253-03	E	m	65	1	0	na	na	yes	no	3	m	3	1	2	M	5
2707	05-253-04	E	m	65	1	0	na	na	yes	no	3	f	3	1	2	M	5
2708	05-253-05	E	m	65	1	0	na	na	yes	no	3	f	3	1	2	M	5
2719	05-255-03	E	m	55	3	1	dog	other	no	no	3	m	3	3	2	M	3
2732	05-261-01	E	m	32	2	0	na	na	no	no	3	f	3	3	2	M	5
2733	05-261-02	E	m	32	2	0	na	na	no	no	3	f	3	3	2	M	5
2756	05-266-03	E	f	43	1	0	na	na	no	yes	3	m	3	1	2	M	4
2761	05-269-01	E	f	28	2	0	na	na	no	no	3	f	3	1	2	P	1
2772	05-272-01	E	m	55	3	2	dog	other	no	no	3	m	3	4	2	M	3
2773	05-272-02	E	m	55	3	0	na	na	no	no	3	m	3	3	2	M	6
2774	05-272-03	E	m	55	3	0	na	na	no	no	3	f	3	3	2	M	3
2796	05-277-02	E	f	70	0	0	na	na	no	no	3	m	3	3	2	M	5
2827	05-289-02	E	m	21	4	0	na	na	no	yes	3	f	3	1	2	M	2
2828	05-289-03	E	m	21	4	0	na	na	no	yes	3	f	3	1	2	P	1
2858	05-302-01	E	f	47	4	0	na	na	no	yes	3	f	3	1	2	P	1
2859	05-302-02	E	f	47	4	0	na	na	no	yes	3	f	3	1	2	M	7
2860	05-302-03	E	f	47	4	0	na	na	no	yes	3	m	3	1	2	M	7
2890	05-313-01	E	f	56	0	0	na	na	no	yes	1	f	3	1	2	P	1
2891	05-313-02	E	f	56	0	0	na	na	no	yes	1	f	3	1	2	M	3
2892	05-313-03	E	f	56	0	0	na	na	no	yes	1	m	3	1	2	M	5
2894	05-313-05	E	f	56	0	0	na	na	no	yes	1	f	3	1	2	M	5
2922	05-318-01	E	f	42	4	0	na	na	no	yes	3	m	3	4	2	P	1
2924	05-318-03	E	f	42	4	0	na	na	no	yes	3	f	3	4	2	M	4
2935	05-320-04	E	m	35	1	0	na	na	yes	yes	3	f	3	4	2	M	4
2946	05-325-01	E	f	37	3	0	na	na	no	yes	3	f	3	1	2	M	3
2947	05-325-02	E	f	37	3	0	na	na	no	yes	3	m	3	1	2	M	3
2948	05-325-03	E	f	37	3	0	na	na	no	yes	3	f	3	1	2	M	7
2949	05-325-04	E	f	37	3	0	na	na	no	yes	3	f	3	1	2	P	1
2964	05-331-01	E	f	37	5	0	na	na	no	yes	3	f	3	1	2	P	1
2965	05-331-02	E	f	37	5	0	na	na	no	yes	3	m	3	1	2	M	3
2966	05-331-03	E	f	37	5	0	na	na	no	yes	3	m	3	1	2	M	3
2988	05-336-04	E	f	38	1	0	na	na	no	no	3	m	3	1	2	M	5
2990	05-336-06	E	f	38	1	0	na	na	no	no	3	m	3	1	2	M	5
2991	05-336-07	E	f	38	1	0	na	na	no	no	3	f	3	1	2	M	5
2992	05-336-08	E	f	38	1	0	na	na	no	no	3	f	3	1	2	M	5
3015	05-344-02	E	m	19	0	0	na	na	yes	no	3	f	3	1	2	M	7
3016	05-344-03	E	m	19	0	0	na	na	yes	no	3	f	3	1	2	M	7
3055	05-357-01	E	f	72	2	0	na	na	no	no	3	f	3	1	2	M	4
3067	05-362-01	E	m	42	1	0	na	na	yes	yes	3	m	3	4	2	P	1
3092	05-368-02	E	f	7	0	0	na	na	no	no	3	f	3	4	2	M	6
3094	05-370-01	E	m	33	2	0	na	na	yes	yes	3	f	3	4	2	M	5
3128	05-382-01	E	f	64	3	0	na	na	no	no	3	m	3	4	2	M	3
3136	05-384-03	E	m	49	3	0	na	na	no	yes	3	f	3	4	2	M	5
3141	05-386-01	E	f	50	2	0	na	na	no	no	3	f	3	4	2	M	3
3142	05-386-02	E	f	50	2	0	na	na	no	no	3	f	3	4	2	M	3
3168	05-391-01	E	f	59	2	0	na	na	no	yes	3	f	3	1	2	M	3
3177	05-393-01	E	f	43	3	0	na	na	yes	no	3	f	3	4	2	P	1
3188	05-399-02	E	f	29	2	0	na	na	no	yes	3	f	3	4	2	M	3
3189	05-399-03	E	f	29	2	0	na	na	no	yes	3	m	3	4	2	M	5
3192	06-101-01	F	m	39	2	0	na	na	no	no	1	m	3	1	2	M	3
3195	06-101-04	F	m	39	2	0	na	na	no	no	1	m	3	1	2	M	3
3337	06-238-05	F	f	30	2	0	na	na	no	no	3	f	3	1	2	M	3
3338	06-238-06	F	f	30	2	0	na	na	no	no	3	f	3	1	2	P	1
3339	06-238-07	F	f	30	2	0	na	na	no	no	3	f	3	1	2	M	3
3358	06-303-02	F	f	31	2	0	na	na	no	yes	1	f	3	4	2	P	1
3359	06-304-01	F	f	18	1	0	na	na	no	no	1	m	3	3	2	M	5
3365	06-307-02	F	m	45	4	0	na	na	no	yes	3	f	3	1	2	M	5
3428	06-325-01	F	m	41	2	0	na	na	no	no	3	m	3	4	2	P	1
3445	07-102-02	G	f	47	2	0	na	na	no	no	1	f	3	1	2	M	3
3446	07-102-03	G	f	47	2	0	na	na	no	no	1	f	3	1	2	M	3
3447	07-102-04	G	f	47	2	0	na	na	no	no	1	f	3	1	2	P	1
3448	07-102-05	G	f	47	2	0	na	na	no	no	1	f	3	1	2	M	3
3449	07-102-06	G	f	47	2	0	na	na	no	no	1	m	3	1	2	P	1
3480	07-116-03	G	f	31	4	0	na	na	yes	no	1	f	3	3	2	M	6
3481	07-116-04	G	f	31	4	0	na	na	yes	no	1	f	3	3	2	M	6
3506	07-203-01	G	m	41	2	0	na	na	no	no	3	m	3	3	2	M	7
3507	07-203-02	G	m	41	2	0	na	na	no	no	3	m	3	3	2	M	5
3516	07-209-01	G	f	60	2	1	dog	other	no	no	3	f	3	3	2	M	5
3520	07-211-02	G	f	50	0	0	na	na	yes	yes	3	f	3	3	2	P	1
3784	08-115-01	H	m	32	4	0	na	na	no	no	1	m	3	2	2	P	1
3804	08-128-02	H	f	72	3	0	na	na	no	no	3	m	3	1	2	M	3
3816	08-130-01	H	f	55	4	0	na	na	no	no	1	f	3	3	2	P	1
3954	08-274-01	H	m	60	0	0	na	na	no	no	3	m	3	3	2	P	1
3955	08-274-02	H	m	60	0	0	na	na	no	no	3	m	3	3	2	M	3
3988	08-314-01	H	m	47	3	0	na	na	yes	yes	3	f	3	4	2	M	5
4228	09-216-02	I	m	61	0	0	na	na	no	no	3	m	3	1	2	P	1
4338	09-263-01	I	m	39	2	0	na	na	no	no	3	m	3	3	2	P	1
4339	09-263-02	I	m	39	2	0	na	na	no	no	3	f	3	3	2	M	3
4340	09-263-03	I	m	39	2	0	na	na	no	no	3	f	3	3	2	M	3
4348	09-267-01	I	m	78	0	0	na	na	no	no	3	f	3	3	2	M	3
4538	10-101-02	J	f	76	0	0	na	na	no	no	1	f	3	3	2	M	6
10	01-102-01	A	f	40	1	0	na	na	no	yes	2	f	4	3	2	M	3
34	01-109-01	A	f	64	1	0	na	na	yes	no	1	f	4	1	2	M	4
74	01-120-03	A	m	38	2	0	na	na	no	no	1	m	4	1	2	P	1
75	01-120-04	A	m	38	2	0	na	na	no	no	1	m	4	1	2	M	6
79	01-123-02	A	f	55	1	0	na	na	yes	no	3	f	4	1	2	M	5
80	01-123-03	A	f	55	1	0	na	na	yes	no	3	f	4	1	2	M	5
100	01-138-01	A	m	14	4	0	na	na	no	no	3	f	4	3	2	P	1
183	01-211-05	A	m	16	1	0	na	na	yes	yes	3	f	4	3	2	P	1
213	01-220-01	A	f	33	1	0	na	na	yes	yes	3	m	4	3	2	M	2
316	01-252-01	A	m	49	1	0	na	na	yes	yes	3	f	4	3	2	M	4
341	01-263-01	A	f	54	0	0	na	na	no	no	3	f	4	3	2	M	6
454	01-328-02	A	f	55	0	0	na	na	yes	yes	3	m	4	1	2	P	1
480	01-335-01	A	f	42	1	0	na	na	no	no	3	f	4	4	2	M	4
577	02-120-03	B	f	58	2	0	na	na	yes	yes	3	f	4	3	2	M	2
760	02-201-01	B	f	32	2	0	na	na	yes	no	3	f	4	1	2	M	3
761	02-201-02	B	f	32	2	0	na	na	yes	no	3	f	4	1	2	M	3
770	02-204-01	B	f	45	0	0	na	na	yes	yes	3	m	4	3	2	M	5
780	02-208-01	B	f	60	3	0	na	na	no	no	3	f	4	3	2	M	4
815	02-213-02	B	f	63	0	0	na	na	yes	no	3	f	4	3	2	M	5
986	02-262-01	B	f	55	2	0	na	na	no	no	3	f	4	4	2	M	5
1031	02-277-02	B	m	54	1	0	na	na	no	no	3	m	4	1	2	M	3
1051	02-287-01	B	f	42	1	0	na	na	no	yes	3	m	4	3	2	P	1
1121	02-317-01	B	m	30	2	0	na	na	yes	yes	3	f	4	1	2	M	3
1134	02-321-02	B	f	23	1	0	na	na	yes	no	3	m	4	4	2	P	1
1212	02-350-01	B	m	63	3	0	na	na	no	no	3	m	4	1	2	P	1
1372	03-105-02	C	m	83	1	0	na	na	no	no	3	m	4	1	2	M	5
1373	03-105-03	C	m	83	1	0	na	na	no	no	3	f	4	1	2	M	5
1577	03-210-01	C	f	74	0	0	na	na	no	no	3	f	4	4	2	P	1
1591	03-218-01	C	m	52	1	0	na	na	yes	yes	3	m	4	4	2	M	3
1594	03-218-04	C	m	52	1	0	na	na	yes	yes	3	f	4	4	2	M	3
1612	03-223-02	C	f	43	2	0	na	na	yes	yes	3	f	4	1	2	M	3
1633	03-235-01	C	m	32	2	0	na	na	yes	yes	3	m	4	3	2	M	5
1634	03-235-02	C	m	32	2	0	na	na	yes	yes	3	f	4	3	2	M	5
1639	03-237-03	C	m	80	2	1	dog	other	yes	yes	3	m	4	1	2	P	1
1652	03-245-02	C	m	52	1	0	na	na	no	yes	3	m	4	1	2	M	4
1653	03-245-03	C	m	52	1	0	na	na	no	yes	3	f	4	1	2	P	1
1718	03-271-02	C	f	31	2	0	na	na	no	no	3	m	4	4	2	M	3
1720	03-273-01	C	m	60	0	1	dog	other	yes	no	3	m	4	3	2	P	1
1729	03-277-02	C	f	50	2	0	na	na	no	no	3	f	4	1	2	P	1
1730	03-277-03	C	f	50	2	0	na	na	no	no	3	m	4	1	2	P	1
1737	03-280-03	C	m	38	2	0	na	na	no	no	3	f	4	1	2	M	3
1758	03-287-02	C	m	31	2	0	na	na	yes	yes	3	m	4	1	2	M	3
1856	03-335-01	C	f	33	3	0	na	na	no	yes	3	m	4	1	2	M	3
1857	03-335-02	C	f	33	3	0	na	na	no	yes	3	m	4	1	2	M	3
1858	03-335-03	C	f	33	3	0	na	na	no	yes	3	m	4	1	2	M	7
1863	03-337-01	C	f	31	3	1	dog	don’t	no	yes	3	f	4	4	2	M	5
1869	03-338-02	C	m	38	2	0	na	na	no	yes	3	m	4	4	2	M	5
1983	04-113-01	D	m	63	0	0	na	na	no	no	1	f	4	1	2	P	1
1984	04-113-02	D	m	63	0	0	na	na	no	no	1	m	4	1	2	M	4
2047	04-138-01	D	m	68	6	0	na	na	no	no	1	m	4	1	2	P	1
2134	04-238-01	D	f	48	2	0	na	na	yes	no	3	f	4	4	2	P	1
2194	04-309-02	D	f	37	1	0	na	na	no	no	3	m	4	1	2	P	1
2198	04-310-02	D	f	46	1	0	na	na	yes	no	3	m	4	4	2	M	3
2237	04-329-01	D	f	56	1	0	na	na	yes	yes	3	f	4	4	2	M	3
2238	04-329-02	D	f	56	1	0	na	na	yes	yes	3	f	4	4	2	P	1
2284	05-107-02	E	f	55	0	0	na	na	yes	no	3	m	4	1	2	M	3
2285	05-107-03	E	f	55	0	0	na	na	yes	no	3	m	4	1	2	P	1
2289	05-110-01	E	m	53	2	0	na	na	no	no	1	m	4	4	2	M	3
2329	05-119-01	E	m	40	2	0	na	na	no	no	3	f	4	3	2	P	1
2364	05-129-02	E	m	50	4	0	na	na	yes	yes	3	m	4	1	2	M	2
2365	05-129-03	E	m	50	4	0	na	na	yes	yes	3	m	4	1	2	M	5
2366	05-129-04	E	m	50	4	0	na	na	yes	yes	3	m	4	1	2	M	5
2368	05-130-01	E	f	53	0	0	na	na	no	no	1	f	4	1	2	M	3
2370	05-131-01	E	f	45	3	0	na	na	no	yes	3	m	4	1	2	M	2
2371	05-131-02	E	f	45	3	0	na	na	no	yes	3	m	4	1	2	M	2
2400	05-133-01	E	f	48	1	0	na	na	yes	yes	3	f	4	4	2	M	5
2401	05-133-02	E	f	48	1	0	na	na	yes	yes	3	f	4	4	2	M	3
2404	05-135-01	E	m	37	3	0	na	na	yes	yes	3	m	4	1	2	P	1
2405	05-135-02	E	m	37	3	0	na	na	yes	yes	3	f	4	1	2	M	2
2426	05-141-04	E	f	50	1	0	na	na	no	yes	3	f	4	2	2	M	3
2549	05-182-02	E	m	37	3	0	na	na	yes	yes	1	f	4	4	2	M	3
2614	05-220-01	E	f	42	2	0	na	na	no	no	3	f	4	4	2	P	1
2663	05-238-01	E	f	57	1	0	na	na	yes	no	3	f	4	1	2	M	3
2664	05-238-02	E	f	57	1	0	na	na	yes	no	3	f	4	1	2	M	3
2726	05-258-02	E	f	25	2	0	na	na	no	no	3	f	4	3	2	M	3
2739	05-264-02	E	m	61	2	0	na	na	no	no	1	f	4	1	2	M	3
2751	05-265-02	E	f	60	2	0	na	na	no	no	3	m	4	1	2	M	4
2867	05-304-01	E	f	30	4	0	na	na	yes	no	3	m	4	1	2	P	1
2903	05-314-01	E	f	26	8	0	na	na	no	yes	3	m	4	4	2	M	4
2904	05-314-02	E	f	26	8	0	na	na	no	yes	3	m	4	4	2	M	4
2913	05-317-03	E	m	48	1	0	na	na	yes	no	3	m	4	1	2	M	3
2914	05-317-04	E	m	48	1	0	na	na	yes	no	3	f	4	1	2	P	1
2915	05-317-05	E	m	48	1	0	na	na	yes	no	3	m	4	1	2	M	4
2916	05-317-06	E	m	48	1	0	na	na	yes	no	3	m	4	1	2	M	4
2917	05-317-07	E	m	48	1	0	na	na	yes	no	3	m	4	1	2	M	4
2977	05-335-01	E	f	33	2	0	na	na	no	no	3	f	4	1	2	M	3
2978	05-335-02	E	f	33	2	0	na	na	no	no	3	m	4	1	2	M	3
2981	05-335-05	E	f	33	2	0	na	na	no	no	3	m	4	1	2	M	3
3010	05-343-01	E	f	50	0	0	na	na	yes	no	2	f	4	1	2	M	2
3011	05-343-02	E	f	50	0	0	na	na	yes	no	2	f	4	1	2	P	1
3012	05-343-03	E	f	50	0	0	na	na	yes	no	2	f	4	1	2	M	2
3017	05-345-01	E	m	48	2	0	na	na	no	no	3	m	4	1	2	M	3
3019	05-345-03	E	m	48	2	0	na	na	no	no	3	m	4	1	2	M	3
3048	05-355-02	E	f	70	2	0	na	na	no	no	3	f	4	1	2	M	3
3049	05-355-03	E	f	70	2	0	na	na	no	no	3	m	4	1	2	M	3
3073	05-363-01	E	f	71	2	0	na	na	no	no	3	m	4	1	2	M	5
3074	05-363-02	E	f	71	2	0	na	na	no	no	3	m	4	1	2	M	5
3400	06-318-01	F	f	90	1	0	na	na	no	no	3	m	4	4	2	M	3
3414	06-321-02	F	m	68	2	0	na	na	yes	no	3	m	4	4	2	M	3
3415	06-321-03	F	m	68	2	0	na	na	yes	no	3	m	4	4	2	P	1
3463	07-106-02	G	f	38	3	0	na	na	no	no	4	m	4	3	2	P	1
3519	07-211-01	G	f	50	0	0	na	na	yes	yes	3	m	4	3	2	M	7
3599	07-249-01	G	f	45	2	0	na	na	no	no	3	f	4	3	2	M	7
3645	07-270-02	G	f	27	2	0	na	na	no	yes	3	f	4	1	2	M	6
3682	07-312-01	G	f	48	3	0	na	na	no	no	3	m	4	1	2	M	4
3683	07-312-02	G	f	48	3	0	na	na	no	no	3	f	4	1	2	M	4
3685	07-312-04	G	f	48	3	0	na	na	no	no	3	m	4	1	2	M	4
3832	08-201-01	H	f	51	1	0	na	na	no	no	3	m	4	3	2	P	1
4271	09-237-01	I	m	52	1	0	na	na	no	no	3	f	4	3	2	M	3
4278	09-240-01	I	m	46	2	0	na	na	no	no	1	f	4	3	2	M	2
4301	09-246-01	I	f	60	1	0	na	na	no	no	3	m	4	1	2	P	1
4302	09-246-02	I	f	60	1	0	na	na	no	no	3	f	4	1	2	M	3
4410	09-310-01	I	f	32	3	0	na	na	yes	no	3	f	4	3	2	M	7
4411	09-310-02	I	f	32	3	0	na	na	yes	no	3	f	4	3	2	M	3
4415	09-312-03	I	f	41	1	0	na	na	no	no	1	m	4	1	2	P	1
4416	09-312-04	I	f	41	1	1	dog	other	no	no	1	f	4	1	2	P	1
4420	09-313-02	I	m	40	2	0	na	na	no	yes	3	m	4	1	2	P	1
4450	09-327-01	I	f	57	2	0	na	na	yes	no	3	m	4	4	2	P	1
4537	10-101-01	J	f	76	0	0	na	na	no	no	1	f	4	3	2	P	1
4567	10-119-01	J	m	44	3	0	na	na	no	no	3	m	4	3	2	M	7
4569	10-119-03	J	m	44	3	0	na	na	no	no	3	m	4	3	2	P	1
4639	10-327-02	J	f	61	2	0	na	na	no	no	3	m	4	4	1	M	7
4640	10-327-03	J	f	61	2	0	na	na	no	no	3	m	4	4	1	P	1
766	02-202-02	B	f	48	0	0	na	na	no	yes	3	f	5	3	2	M	2
856	02-224-03	B	m	63	1	0	na	na	yes	yes	3	m	5	1	2	M	4
859	02-224-06	B	m	63	1	0	na	na	yes	yes	3	m	5	1	2	M	4
871	02-230-01	B	f	63	0	0	na	na	yes	no	3	f	5	3	2	P	1
905	02-238-01	B	f	45	0	0	na	na	no	no	3	f	5	3	2	M	3
952	02-249-01	B	m	47	2	1	dog	other	yes	no	3	f	5	1	2	M	4
953	02-249-02	B	m	47	2	0	na	na	yes	no	3	m	5	1	2	M	4
979	02-259-03	B	m	68	0	0	na	na	no	no	3	m	5	3	2	M	7
1055	02-288-02	B	f	64	1	0	na	na	no	no	3	m	5	1	2	P	1
1056	02-288-03	B	f	64	1	0	na	na	no	no	3	m	5	1	2	M	6
1136	02-322-01	B	f	67	1	0	na	na	yes	no	3	m	5	1	2	M	5
1284	02-378-01	B	m	37	5	0	na	na	no	yes	3	m	5	4	2	M	3
1393	03-114-03	C	f	39	1	0	na	na	yes	no	1	f	5	1	2	P	1
1394	03-114-04	C	f	39	1	0	na	na	yes	no	1	m	5	1	2	M	4
1395	03-114-05	C	f	39	1	0	na	na	yes	no	1	m	5	1	2	M	3
1397	03-114-07	C	f	39	1	0	na	na	yes	no	1	m	5	1	2	M	4
1398	03-114-08	C	f	39	1	0	na	na	yes	no	1	m	5	1	2	M	2
1403	03-117-01	C	m	51	3	0	na	na	no	no	1	m	5	4	2	P	1
1416	03-121-03	C	f	42	2	0	na	na	no	no	3	f	5	3	2	M	3
1469	03-142-01	C	f	45	0	0	na	na	no	no	1	m	5	3	2	M	3
1472	03-142-04	C	f	45	0	0	na	na	no	no	1	m	5	3	2	M	3
1677	03-251-01	C	m	29	0	0	na	na	no	no	3	f	5	3	2	M	7
1853	03-334-01	C	f	32	1	0	na	na	no	no	3	m	5	1	2	M	3
1885	03-346-01	C	f	67	0	0	na	na	no	no	3	m	5	1	2	M	5
1953	04-104-02	D	m	40	2	0	na	na	no	no	1	f	5	3	2	M	4
2075	04-213-01	D	f	36	4	0	na	na	yes	no	3	f	5	1	2	M	3
2119	04-232-01	D	m	32	1	0	na	na	no	no	3	m	5	3	2	P	1
2235	04-328-01	D	m	32	1	0	na	na	no	no	3	m	5	4	2	M	4
2267	04-345-02	D	m	32	2	0	na	na	no	yes	3	f	5	4	2	P	1
2320	05-117-01	E	f	36	3	0	na	na	yes	no	3	m	5	1	2	P	1
2321	05-117-02	E	f	36	3	0	na	na	yes	no	3	m	5	1	2	P	1
2342	05-123-01	E	m	46	4	0	na	na	no	no	1	m	5	1	2	M	7
2343	05-123-02	E	m	46	4	0	na	na	no	no	1	f	5	1	2	M	6
2381	05-132-04	E	m	62	4	0	na	na	yes	no	1	m	5	1	2	M	7
2412	05-137-01	E	f	44	2	0	na	na	no	no	3	f	5	4	2	M	7
2470	05-152-02	E	f	53	0	0	na	na	no	no	1	f	5	3	2	P	1
2473	05-154-01	E	f	56	0	0	na	na	yes	no	3	f	5	4	2	M	4
2479	05-159-02	E	m	64	2	0	na	na	no	no	3	f	5	1	2	M	3
2480	05-159-03	E	m	64	2	0	na	na	no	no	3	m	5	1	2	M	3
2489	05-162-01	E	m	56	0	0	na	na	yes	yes	3	m	5	4	2	M	3
2490	05-162-02	E	m	56	0	0	na	na	yes	yes	3	f	5	4	2	M	3
2588	05-207-01	E	f	34	3	0	na	na	no	no	3	m	5	3	2	P	1
2638	05-230-01	E	m	71	2	0	na	na	no	no	3	m	5	1	2	M	3
2840	05-294-01	E	f	41	2	0	na	na	no	no	3	m	5	3	2	M	5
2848	05-297-01	E	f	55	0	0	na	na	no	no	3	f	5	3	2	P	1
2863	05-303-01	E	f	38	3	0	na	na	yes	no	3	f	5	1	2	P	1
2864	05-303-02	E	f	38	3	0	na	na	yes	no	3	f	5	1	2	M	4
2878	05-309-02	E	f	40	3	0	na	na	yes	yes	3	f	5	1	2	P	1
2879	05-309-03	E	f	40	3	0	na	na	yes	yes	3	f	5	1	2	M	5
2908	05-316-01	E	m	32	3	0	na	na	yes	yes	3	f	5	1	2	M	3
2909	05-316-02	E	m	32	3	0	na	na	yes	yes	3	f	5	1	2	P	1
2910	05-316-03	E	m	32	3	0	na	na	yes	yes	3	m	5	1	2	M	4
2941	05-322-01	E	m	33	1	0	na	na	no	yes	3	m	5	4	2	M	3
2983	05-335-07	E	f	33	2	0	na	na	no	no	3	m	5	4	2	M	3
2987	05-336-03	E	f	38	1	0	na	na	no	no	3	m	5	3	2	M	5
2989	05-336-05	E	f	38	1	0	na	na	no	no	3	m	5	1	2	M	5
3002	05-340-01	E	m	45	2	0	na	na	no	yes	3	f	5	4	2	M	5
3046	05-354-01	E	m	49	2	0	na	na	yes	yes	3	f	5	4	2	M	3
3065	05-361-01	E	f	62	0	0	na	na	no	no	3	f	5	1	2	M	5
3091	05-368-01	E	f	7	0	0	na	na	no	no	3	f	5	4	2	M	3
3231	06-123-02	F	f	54	3	0	na	na	no	no	1	m	5	1	2	M	3
3285	06-223-03	F	m	58	3	0	na	na	no	no	3	f	5	3	2	M	3
3360	06-304-02	F	f	18	1	0	na	na	no	no	1	f	5	3	2	P	1
3455	07-104-03	G	m	55	3	0	na	na	no	no	1	f	5	1	2	M	3
3759	08-106-02	H	f	71	0	0	na	na	no	no	1	f	5	3	2	P	1
3934	08-264-01	H	m	59	0	0	na	na	no	no	3	f	5	3	2	P	1
3974	08-307-02	H	f	65	0	0	na	na	no	no	3	m	5	1	2	M	7
4019	08-328-01	H	f	50	0	0	na	na	no	no	3	f	5	4	2	M	3
4081	09-101-02	I	m	67	0	0	na	na	no	no	1	f	5	3	2	P	1
4086	09-104-01	I	f	60	0	0	na	na	no	no	1	m	5	2	2	P	1
4100	09-111-02	I	m	63	1	0	na	na	no	no	1	f	5	1	2	M	5
4122	09-115-02	I	m	45	1	0	na	na	no	no	1	m	5	1	2	P	1
4144	09-124-01	I	f	35	2	1	dog	other	no	no	3	f	5	3	2	M	3
4149	09-127-02	I	f	50	2	0	na	na	yes	no	1	m	5	1	2	M	3
4150	09-127-03	I	f	50	2	0	na	na	yes	no	1	m	5	1	2	M	3
4170	09-139-02	I	m	30	3	0	na	na	no	no	1	m	5	2	2	P	1
4192	09-149-01	I	f	70	2	0	na	na	no	no	3	m	5	3	2	M	3
4207	09-206-01	I	m	30	2	0	na	na	no	no	3	m	5	3	2	P	1
4219	09-212-01	I	f	50	0	0	na	na	no	no	3	m	5	3	2	M	5
4308	09-248-01	I	f	58	4	0	na	na	no	no	3	m	5	3	2	P	1
4311	09-249-02	I	m	63	2	0	na	na	no	no	3	m	5	1	2	M	3
4312	09-249-03	I	m	63	2	0	na	na	no	no	3	m	5	1	2	M	3
4403	09-308-02	I	f	46	2	0	na	na	yes	no	3	f	5	4	2	M	4
4406	09-309-02	I	m	56	4	0	na	na	no	yes	3	m	5	1	2	M	7
4407	09-309-03	I	m	56	4	0	na	na	no	yes	3	m	5	1	2	M	7
4409	09-309-05	I	m	56	4	0	na	na	no	yes	3	f	5	1	2	P	1
4472	09-338-01	I	m	32	1	0	na	na	yes	yes	3	m	5	4	2	P	1
4473	09-338-02	I	m	32	1	0	na	na	yes	yes	3	m	5	4	2	M	7
4592	10-211-02	J	m	49	3	0	na	na	no	no	3	m	5	1	2	P	1
4594	10-211-04	J	m	49	3	0	na	na	no	no	3	f	5	1	2	M	3
106	01-139-01	A	f	39	3	0	na	na	yes	yes	2	f	6	4	2	M	4
177	01-210-01	A	m	26	2	0	na	na	no	no	3	m	6	3	2	P	1
204	01-217-01	A	f	45	0	0	na	na	yes	no	3	f	6	3	2	P	1
207	01-218-01	A	f	31	3	0	na	na	yes	yes	3	f	6	3	2	M	2
208	01-218-02	A	f	31	3	0	na	na	yes	yes	3	m	6	3	2	M	4
209	01-218-03	A	f	31	3	0	na	na	yes	yes	3	m	6	3	2	M	3
210	01-218-04	A	f	31	3	0	na	na	yes	yes	3	f	6	3	2	M	4
232	01-224-01	A	m	24	0	0	na	na	no	yes	3	m	6	3	2	P	1
431	01-317-01	A	m	30	2	0	na	na	no	no	3	f	6	1	2	M	4
432	01-317-02	A	m	30	2	0	na	na	no	no	3	m	6	1	2	M	4
483	01-336-01	A	m	68	0	0	na	na	no	no	3	f	6	1	2	M	3
496	01-342-01	A	f	36	2	0	na	na	yes	yes	3	f	6	1	2	M	4
497	01-342-02	A	f	36	2	0	na	na	yes	yes	3	m	6	1	2	M	3
498	01-342-03	A	f	36	2	0	na	na	yes	yes	3	f	6	1	2	M	3
518	02-106-01	B	f	64	1	1	dog	other	yes	no	1	f	6	3	2	P	1
580	02-121-01	B	m	38	1	0	na	na	no	yes	3	m	6	3	2	P	1
615	02-128-01	B	f	24	1	0	na	na	no	yes	3	f	6	3	2	P	1
838	02-220-01	B	f	45	0	0	na	na	yes	yes	3	m	6	3	2	M	3
839	02-220-02	B	f	45	0	0	na	na	yes	yes	3	m	6	3	2	M	3
929	02-244-01	B	m	43	0	0	na	na	no	no	3	f	6	1	2	M	5
931	02-244-03	B	m	43	0	0	na	na	no	no	3	m	6	1	2	P	1
932	02-244-04	B	m	43	0	0	na	na	no	no	3	f	6	1	2	P	1
968	02-254-02	B	f	15	1	0	na	na	yes	no	3	f	6	3	2	P	1
1000	02-264-02	B	m	15	2	0	na	na	yes	yes	3	f	6	1	2	P	1
1001	02-264-03	B	m	15	2	0	na	na	yes	yes	3	f	6	1	2	M	4
1002	02-264-04	B	m	15	2	0	na	na	yes	yes	3	f	6	1	2	M	3
1041	02-283-01	B	m	40	0	0	na	na	no	no	3	f	6	3	2	P	1
1069	02-295-01	B	m	49	1	0	na	na	no	no	3	f	6	3	2	M	3
1142	02-324-01	B	f	40	2	0	na	na	yes	yes	3	m	6	4	2	M	4
1143	02-324-02	B	f	40	2	1	dog	owned	yes	yes	3	f	6	4	2	M	3
1169	02-337-01	B	f	47	0	0	na	na	no	yes	3	f	6	1	2	P	1
1178	02-340-01	B	f	54	2	0	na	na	no	no	3	f	6	1	2	P	1
1188	02-343-01	B	f	63	1	0	na	na	no	yes	3	m	6	1	2	P	1
1193	02-346-01	B	m	39	3	0	na	na	no	no	3	f	6	1	2	M	3
1196	02-346-04	B	m	39	3	0	na	na	no	no	3	m	6	1	2	M	3
1291	02-379-01	B	f	57	9	0	na	na	no	yes	3	f	6	1	2	M	7
1455	03-138-01	C	f	52	1	0	na	na	no	no	1	m	6	3	2	M	3
1471	03-142-03	C	f	45	0	0	na	na	no	no	1	m	6	3	2	M	3
1508	03-154-02	C	f	64	1	0	na	na	no	no	1	f	6	4	2	M	3
1553	03-203-02	C	f	53	1	0	na	na	no	yes	3	m	6	1	2	M	3
1723	03-275-01	C	m	60	2	1	dog	other	no	no	3	m	6	1	2	M	3
1724	03-275-02	C	m	60	2	0	na	na	no	no	3	f	6	1	2	M	4
1725	03-275-03	C	m	60	2	0	na	na	no	no	3	f	6	1	2	M	3
1841	03-331-02	C	m	55	3	0	na	na	no	yes	3	m	6	4	2	M	2
1954	04-104-03	D	m	40	2	0	na	na	no	no	1	m	6	1	2	M	7
1962	04-106-02	D	m	49	0	0	na	na	no	no	1	f	6	1	2	P	1
1965	04-108-01	D	m	37	2	0	na	na	no	no	1	m	6	1	2	M	5
1968	04-108-04	D	m	37	2	0	na	na	no	no	1	f	6	1	2	M	5
1987	04-115-01	D	f	32	1	0	na	na	no	no	3	m	6	3	2	M	3
2142	04-243-01	D	m	37	2	0	na	na	yes	no	3	m	6	3	2	M	3
2143	04-243-02	D	m	37	2	1	cat	owned	yes	no	3	f	6	3	2	M	4
2269	05-102-01	E	m	25	1	0	na	na	no	no	1	m	6	1	2	M	3
2270	05-102-02	E	m	25	1	0	na	na	no	no	1	f	6	1	2	M	4
2274	05-104-02	E	f	74	1	0	na	na	no	no	3	m	6	4	2	M	2
2311	05-116-03	E	f	53	1	0	na	na	yes	no	3	f	6	4	2	M	4
2415	05-138-01	E	f	45	1	0	na	na	yes	yes	3	f	6	1	2	M	3
2417	05-138-03	E	f	45	1	0	na	na	yes	yes	3	m	6	1	2	M	2
2484	05-160-01	E	m	35	4	0	na	na	no	yes	3	f	6	4	2	P	1
2522	05-175-01	E	f	66	0	0	na	na	yes	no	3	f	6	3	2	M	4
2551	05-183-01	E	m	40	2	0	na	na	yes	yes	1	m	6	1	2	M	4
2553	05-183-03	E	m	40	2	0	na	na	yes	yes	1	f	6	1	2	M	4
2587	05-206-02	E	m	34	4	0	na	na	yes	yes	3	m	6	1	2	M	3
2674	05-244-01	E	m	46	3	0	na	na	no	no	3	f	6	4	2	M	5
2675	05-244-02	E	m	46	3	0	na	na	no	no	3	m	6	4	2	M	5
2725	05-258-01	E	f	25	2	0	na	na	no	no	3	f	6	3	2	M	3
2854	05-299-02	E	f	27	1	0	na	na	no	no	3	f	6	3	2	M	3
2855	05-299-03	E	f	27	1	0	na	na	no	no	3	m	6	3	2	M	3
2911	05-317-01	E	m	48	1	0	na	na	yes	no	3	f	6	1	2	M	3
2942	05-322-02	E	m	33	1	0	na	na	no	yes	3	f	6	4	2	M	3
3000	05-339-01	E	f	35	1	0	na	na	yes	yes	3	f	6	4	2	M	4
3093	05-369-01	E	f	49	1	0	na	na	yes	no	3	m	6	4	2	M	6
3095	05-370-02	E	m	`34	2	0	na	na	yes	yes	3	f	6	4	2	P	1
3203	06-107-01	F	f	29	2	0	na	na	no	no	3	f	6	3	2	M	2
3294	06-224-04	F	m	59	4	0	na	na	no	no	3	m	6	3	2	P	1
3352	06-301-01	F	f	75	3	0	na	na	no	no	3	m	6	3	2	M	5
3374	06-308-01	F	f	48	1	0	na	na	no	no	3	m	6	4	2	P	1
3427	06-324-03	F	m	27	1	0	na	na	no	yes	3	m	6	4	2	P	1
3523	07-212-01	G	m	68	1	0	na	na	no	no	3	f	6	3	2	P	1
3699	07-317-02	G	m	33	3	0	na	na	no	no	3	m	6	4	2	P	1
3706	07-321-02	G	f	33	1	0	na	na	no	no	3	f	6	4	2	M	5
3722	07-327-03	G	f	33	2	0	na	na	no	no	3	f	6	2	2	M	4
3776	08-110-02	H	m	33	2	0	na	na	no	no	1	m	6	1	2	P	1
3887	08-233-01	H	f	37	2	0	na	na	no	no	3	m	6	3	2	P	1
4028	08-333-02	H	f	48	3	0	na	na	no	no	3	f	6	1	2	P	1
4131	09-119-01	I	m	37	1	0	na	na	no	no	3	f	6	1	2	M	3
4252	09-226-01	I	m	44	2	0	na	na	no	no	3	m	6	3	2	P	1
4292	09-245-01	I	m	35	2	0	na	na	yes	yes	3	f	6	3	2	M	3
4293	09-245-02	I	m	35	2	0	na	na	yes	yes	3	f	6	3	2	M	3
4335	09-262-02	I	f	46	2	0	na	na	no	no	3	f	6	3	2	M	3
4443	09-323-02	I	f	32	1	0	na	na	no	yes	3	f	6	1	2	M	3
87	01-129-01	A	m	42	2	0	na	na	no	no	1	f	7	3	2	P	1
112	01-140-03	A	m	38	2	0	na	na	yes	yes	2	m	7	1	2	M	5
588	02-123-02	B	m	70	1	0	na	na	yes	yes	3	f	7	1	2	P	1
618	02-129-01	B	f	61	0	0	na	na	yes	yes	3	m	7	1	2	P	1
1091	02-303-03	B	f	48	2	0	na	na	no	no	3	m	7	1	2	M	4
1441	03-130-01	C	f	29	2	0	na	na	no	no	1	f	7	3	2	P	1
1470	03-142-02	C	f	45	0	0	na	na	no	no	1	f	7	3	2	M	3
2175	04-301-03	D	m	50	0	0	na	na	no	no	3	m	7	1	2	M	3
2247	04-334-02	D	m	33	1	0	na	na	no	yes	3	m	7	1	2	M	4
2280	05-106-01	E	m	50	1	0	na	na	no	no	1	f	7	1	2	M	3
2355	05-126-01	E	m	58	0	0	na	na	no	no	1	m	7	1	2	M	2
2356	05-126-02	E	m	58	0	1	cat	owned	no	no	1	f	7	1	2	M	2
2529	05-178-01	E	m	30	2	0	na	na	no	no	3	f	7	3	2	P	1
2608	05-216-01	E	f	29	1	0	na	na	no	no	3	f	7	2	2	M	3
2757	05-266-04	E	f	43	1	0	na	na	no	yes	3	m	7	1	2	M	4
2865	05-303-03	E	f	38	3	0	na	na	yes	no	3	f	7	3	2	M	5
2923	05-318-02	E	f	42	4	0	na	na	no	yes	3	f	7	4	2	P	1
2955	05-327-01	E	m	40	3	0	na	na	yes	yes	3	f	7	1	2	M	3
2956	05-327-02	E	m	40	3	0	na	na	yes	yes	3	f	7	1	2	M	3
3025	05-347-01	E	f	36	0	1	dog	owned	yes	yes	3	f	7	4	2	P	1
3108	05-374-01	E	f	32	3	0	na	na	no	yes	3	f	7	4	2	P	1
3132	05-383-02	E	f	35	4	0	na	na	no	yes	3	f	7	4	2	M	3
3133	05-383-03	E	f	35	4	0	na	na	no	yes	3	f	7	4	2	M	3
3187	05-399-01	E	f	29	2	0	na	na	no	yes	3	f	7	4	2	P	1
3698	07-317-01	G	m	33	3	0	na	na	no	no	3	m	7	4	2	M	3
3707	07-321-03	G	f	33	1	0	na	na	no	no	3	f	7	4	2	M	5
3708	07-321-04	G	f	33	1	0	na	na	no	no	3	f	7	4	2	M	7
3710	07-322-02	G	f	54	2	0	na	na	yes	no	3	m	7	4	2	P	1
4012	08-325-02	H	f	27	2	0	na	na	no	no	3	f	7	4	2	P	1
4013	08-325-03	H	f	27	2	0	na	na	no	no	3	f	7	4	2	P	1
4060	08-349-01	H	f	18	2	0	na	na	no	no	3	m	7	4	2	M	6
4358	09-272-01	I	f	45	1	0	na	na	no	no	1	f	7	3	2	P	1
4369	09-276-01	I	f	26	2	0	na	na	no	no	1	f	7	3	2	M	3
4398	09-305-01	I	f	54	1	0	na	na	no	no	3	f	7	4	2	M	3
4421	09-314-01	I	f	64	2	0	na	na	no	no	3	f	7	4	2	M	4
4425	09-316-01	I	m	70	3	0	na	na	no	no	3	f	7	4	2	M	2
4461	09-332-02	I	m	36	3	0	na	na	no	yes	3	m	7	4	2	P	1
4478	09-341-01	I	m	39	3	0	na	na	yes	yes	3	f	7	4	2	P	1
4482	09-344-02	I	f	45	2	0	na	na	no	no	3	m	7	4	2	P	1
4636	10-326-01	J	f	40	3	0	na	na	no	no	3	m	7	4	2	P	1
11	01-102-02	A	f	40	1	0	na	na	no	yes	2	f	8	3	2	M	3
163	01-206-02	A	f	40	2	0	na	na	yes	no	3	m	8	1	2	M	4
214	01-220-02	A	f	33	1	0	na	na	yes	yes	3	m	8	3	2	P	1
227	01-222-01	A	m	38	2	0	na	na	no	yes	1	f	8	3	2	P	1
228	01-222-02	A	m	38	2	0	na	na	no	yes	1	f	8	3	2	P	1
318	01-253-01	A	m	24	1	0	na	na	yes	yes	3	f	8	3	2	M	3
623	02-130-02	B	f	27	1	0	na	na	yes	no	3	f	8	3	2	M	6
763	02-201-04	B	f	32	2	0	na	na	yes	no	3	f	8	1	2	P	1
868	02-229-01	B	f	26	0	0	na	na	no	no	3	f	8	3	2	P	1
1019	02-272-03	B	f	51	1	0	na	na	yes	no	3	m	8	1	2	M	5
1030	02-277-01	B	m	54	1	0	na	na	no	no	3	m	8	1	2	M	2
1420	03-123-02	C	m	50	2	0	na	na	no	no	1	f	8	3	2	P	1
1988	04-116-01	D	f	50	2	0	na	na	yes	no	3	f	8	4	2	M	3
2048	04-138-02	D	m	68	6	0	na	na	no	no	1	f	8	4	2	P	1
2049	04-138-03	D	m	68	6	0	na	na	no	no	1	f	8	4	2	P	1
2428	05-142-01	E	f	39	1	0	na	na	yes	yes	3	f	8	4	2	M	3
2615	05-220-02	E	f	42	2	1	dog	other	no	no	3	m	8	4	2	P	1
2681	05-246-01	E	m	40	4	2	dog	other	yes	no	3	f	8	1	2	M	5
2846	05-296-01	E	f	35	1	0	na	na	no	no	3	f	8	3	2	M	5
2847	05-296-02	E	f	35	1	1	dog	owned	no	no	3	m	8	3	2	P	1
2870	05-306-01	E	f	27	1	0	na	na	yes	yes	3	m	8	1	2	P	1
2986	05-336-02	E	f	38	1	0	na	na	no	no	3	f	8	4	2	P	1
2993	05-336-09	E	f	38	1	0	na	na	no	no	3	f	8	4	2	M	5
3005	05-341-02	E	f	53	1	0	na	na	yes	no	3	f	8	4	2	P	1
3089	05-367-01	E	m	45	1	0	na	na	yes	no	3	f	8	4	2	P	1
3101	05-372-01	E	f	49	1	0	na	na	no	yes	3	f	8	4	2	P	1
3102	05-372-02	E	f	49	1	0	na	na	no	yes	3	m	8	4	2	P	1
3216	06-116-01	F	m	69	1	0	na	na	no	no	1	f	8	3	2	P	1
3353	06-301-02	F	f	75	3	0	na	na	no	no	3	m	8	4	2	M	7
3478	07-116-01	G	f	31	4	0	na	na	yes	no	1	m	8	1	2	P	1
3524	07-213-01	G	f	64	0	0	na	na	no	no	3	m	8	3	2	M	6
3525	07-213-02	G	f	64	0	0	na	na	no	no	3	m	8	3	2	M	3
3565	07-231-01	G	f	42	2	0	na	na	no	no	3	m	8	3	2	M	7
3566	07-231-02	G	f	42	2	0	na	na	no	no	3	f	8	3	2	M	7
4088	09-104-03	I	f	60	0	0	na	na	no	no	1	f	8	1	2	P	1
4108	09-113-02	I	m	59	0	0	na	na	no	no	1	m	8	1	2	M	3
4109	09-113-03	I	m	59	0	0	na	na	no	no	1	m	8	1	2	M	3
4184	09-144-02	I	f	35	0	0	na	na	no	no	1	m	8	1	2	M	2
4223	09-213-02	I	f	39	1	0	na	na	no	no	3	m	8	3	2	P	1
4265	09-235-01	I	f	57	2	0	na	na	no	no	3	m	8	3	2	P	1
4357	09-271-02	I	f	24	2	0	na	na	no	no	3	f	8	1	2	M	4
582	02-122-02	B	f	51	1	0	na	na	no	no	1	f	9	1	2	P	1
765	02-202-01	B	f	48	0	1	dog	other	no	yes	3	m	9	3	2	M	5
945	02-247-01	B	f	45	1	0	na	na	no	no	3	m	9	1	2	M	4
1023	02-274-01	B	f	52	0	0	na	na	yes	no	3	f	9	3	2	P	1
1576	03-209-01	C	f	54	1	0	na	na	no	no	3	m	9	3	2	P	1
1606	03-221-01	C	f	58	1	0	na	na	yes	yes	3	m	9	1	2	P	1
1608	03-221-03	C	f	58	1	0	na	na	yes	yes	3	f	9	1	2	P	1
1620	03-225-01	C	m	39	2	0	na	na	no	no	3	m	9	1	2	M	4
1623	03-227-01	C	m	23	1	0	na	na	no	no	3	m	9	3	2	M	3
1687	03-255-03	C	f	45	0	0	na	na	no	no	3	m	9	4	2	P	1
1731	03-278-01	C	f	53	3	0	na	na	yes	no	3	m	9	1	2	M	3
1733	03-278-03	C	f	53	3	0	na	na	yes	no	3	m	9	1	2	P	1
2162	04-253-01	D	f	27	1	0	na	na	no	no	3	f	9	1	2	M	3
2163	04-253-02	D	f	27	1	0	na	na	no	no	3	f	9	1	2	M	3
2166	04-253-05	D	f	27	1	0	na	na	no	no	3	f	9	1	2	M	3
2167	04-253-06	D	f	27	1	0	na	na	no	no	3	f	9	1	2	M	3
2168	04-253-07	D	f	27	1	0	na	na	no	no	3	m	9	1	2	M	3
2169	04-253-08	D	f	27	1	0	na	na	no	no	3	m	9	1	2	M	3
2687	05-250-01	E	f	55	3	0	na	na	no	no	3	f	9	1	2	M	3
2690	05-250-04	E	f	55	3	0	na	na	no	no	3	m	9	1	2	P	1
2692	05-252-01	E	f	36	2	0	na	na	no	no	3	f	9	3	2	M	3
2693	05-252-02	E	f	36	2	0	na	na	no	no	3	f	9	3	2	M	3
2694	05-252-03	E	f	36	2	0	na	na	no	no	3	f	9	3	2	P	1
2833	05-292-01	E	f	59	3	0	na	na	yes	no	3	m	9	3	2	M	3
2849	05-298-01	E	f	38	3	0	na	na	no	yes	3	f	9	4	2	M	3
2853	05-299-01	E	f	27	1	0	na	na	no	no	3	f	9	4	2	M	3
3631	07-266-02	G	f	54	2	0	na	na	no	no	3	f	9	4	2	M	5
3819	08-132-02	H	m	41	2	0	na	na	no	no	1	f	9	3	2	P	1
4071	08-354-01	H	m	70	0	0	na	na	no	no	3	m	9	4	2	M	4
4318	09-251-01	I	f	48	1	0	na	na	yes	no	3	f	9	3	2	P	1
4394	09-303-01	I	m	28	3	0	na	na	yes	no	3	m	9	1	2	P	1
4474	09-339-01	I	f	52	1	0	na	na	no	yes	3	m	9	4	2	P	1
4578	10-204-01	J	f	33	1	0	na	na	yes	no	3	m	9	3	2	P	1
520	02-107-01	B	m	54	1	0	na	na	no	no	1	m	10	3	2	M	2
1839	03-329-01	C	f	57	5	0	na	na	no	yes	3	m	10	4	2	P	1
2027	04-129-01	D	f	70	3	0	na	na	no	no	1	f	10	3	2	P	1
2287	05-109-01	E	f	73	0	0	na	na	no	no	1	f	10	3	2	P	1
2290	05-111-01	E	m	91	3	0	na	na	no	no	1	m	10	1	2	M	4
3335	06-238-03	F	f	30	2	0	na	na	no	no	3	m	10	3	2	M	3
4190	09-147-01	I	m	41	4	0	na	na	no	no	1	m	10	3	2	P	1
31	01-107-06	A	f	36	1	0	na	na	yes	no	2	f	12	1	2	M	3
63	01-116-01	A	m	32	2	0	na	na	no	no	3	m	12	3	2	P	1
64	01-117-01	A	f	32	3	0	na	na	yes	no	3	f	12	1	2	P	1
66	01-118-01	A	m	42	1	0	na	na	no	no	3	m	12	1	2	M	2
91	01-133-01	A	f	53	0	0	na	na	no	yes	2	m	12	3	2	M	4
98	01-137-01	A	m	56	0	0	na	na	yes	no	3	f	12	1	2	P	1
99	01-137-02	A	m	56	0	0	na	na	yes	no	3	m	12	1	2	M	4
128	01-146-01	A	f	29	2	0	na	na	no	no	3	m	12	3	2	P	1
129	01-146-02	A	f	29	2	0	na	na	no	no	3	m	12	3	1	P	1
181	01-211-03	A	m	16	1	0	na	na	yes	yes	3	m	12	3	2	P	1
182	01-211-04	A	m	16	1	0	na	na	yes	yes	3	f	12	3	2	P	1
193	01-213-02	A	m	26	1	0	na	na	no	yes	3	f	12	1	2	P	1
233	01-225-01	A	f	26	1	0	na	na	no	yes	1	m	12	1	2	M	6
299	01-250-01	A	m	30	1	0	na	na	no	yes	1	f	12	1	2	M	3
330	01-259-01	A	f	51	1	0	na	na	no	yes	1	f	12	3	2	M	7
388	01-306-02	A	f	70	0	0	na	na	no	no	3	m	12	1	2	P	1
389	01-306-03	A	f	70	0	0	na	na	no	no	3	m	12	1	2	P	1
419	01-315-01	A	m	32	4	0	na	na	no	yes	3	f	12	1	2	P	1
421	01-315-03	A	m	32	4	1	dog	other	no	yes	3	m	12	1	2	M	5
425	01-316-02	A	m	28	1	0	na	na	yes	yes	3	m	12	1	2	M	3
463	01-331-01	A	f	40	0	1	dog	other	yes	yes	3	f	12	4	2	M	6
464	01-331-02	A	f	40	0	1	dog	other	yes	yes	3	f	12	4	2	M	4
469	01-333-01	A	f	45	1	0	na	na	no	no	3	m	12	1	2	M	3
488	01-339-01	A	f	34	3	0	na	na	no	yes	3	m	12	4	2	M	4
493	01-341-01	A	f	52	1	0	na	na	no	yes	3	f	12	4	2	M	3
512	02-102-02	B	m	60	1	0	na	na	yes	yes	3	f	12	3	2	M	2
523	02-108-01	B	m	37	0	0	na	na	no	no	1	m	12	1	2	M	4
525	02-108-03	B	m	37	0	0	na	na	no	no	1	m	12	1	2	M	4
547	02-112-01	B	f	64	1	0	na	na	yes	no	3	f	12	1	2	P	1
552	02-114-01	B	f	58	4	0	na	na	yes	no	1	m	12	3	2	M	2
553	02-114-02	B	f	58	4	0	na	na	yes	no	1	f	12	4	2	M	2
568	02-117-03	B	m	63	0	0	na	na	yes	yes	1	f	12	3	2	M	3
569	02-117-04	B	m	63	0	0	na	na	yes	yes	1	f	12	3	2	M	3
598	02-124-02	B	f	37	3	0	na	na	yes	no	3	m	12	1	2	M	4
599	02-124-03	B	f	37	3	0	na	na	yes	no	3	f	12	4	2	P	1
619	02-129-02	B	f	61	0	0	na	na	yes	yes	3	m	12	3	2	P	1
646	02-135-02	B	m	68	0	0	na	na	no	no	1	f	12	4	2	P	1
652	02-137-04	B	m	65	1	0	na	na	no	yes	1	f	12	1	2	M	3
673	02-142-01	B	f	32	0	0	na	na	no	no	3	f	12	3	2	P	1
675	02-142-03	B	f	32	0	0	na	na	no	no	3	f	12	3	2	P	1
704	02-146-03	B	m	35	3	2	dog	other	yes	no	3	f	12	1	2	M	4
705	02-146-04	B	m	35	3	0	na	na	yes	no	3	m	12	1	2	M	4
716	02-149-02	B	f	39	1	0	na	na	yes	no	1	m	12	1	2	M	5
725	02-154-01	B	m	22	1	0	na	na	no	no	1	f	12	3	2	P	1
734	02-155-06	B	m	48	2	0	na	na	yes	yes	3	m	12	3	2	M	4
735	02-155-07	B	m	48	2	0	na	na	yes	yes	3	f	12	1	2	M	4
736	02-155-08	B	m	48	2	0	na	na	yes	yes	3	f	12	1	2	M	4
737	02-155-09	B	m	48	2	0	na	na	yes	yes	3	m	12	1	2	M	4
738	02-155-10	B	m	48	2	0	na	na	yes	yes	3	f	12	1	2	P	1
985	02-261-02	B	m	46	0	0	na	na	yes	no	3	m	12	1	2	P	1
1085	02-301-02	B	f	49	0	0	na	na	no	yes	3	f	12	4	2	P	1
1093	02-304-02	B	m	24	0	0	na	na	yes	yes	3	f	12	1	2	M	4
1126	02-319-01	B	f	28	2	0	na	na	yes	yes	3	m	12	4	2	M	3
1127	02-320-01	B	f	25	1	0	na	na	no	yes	3	m	12	4	2	M	3
1155	02-331-01	B	f	62	2	0	na	na	no	yes	3	f	12	4	2	P	1
1168	02-336-02	B	f	72	1	0	na	na	no	no	3	f	12	1	2	P	1
1170	02-337-02	B	f	47	0	0	na	na	no	yes	3	m	12	1	2	P	1
1179	02-340-02	B	f	54	2	0	na	na	no	no	3	m	12	1	2	P	1
1180	02-340-03	B	f	54	2	0	na	na	no	no	3	f	12	1	2	P	1
1214	02-350-03	B	m	63	3	0	na	na	no	no	3	m	12	1	2	M	3
1223	02-355-01	B	f	38	2	1	dog	other	no	yes	3	m	12	4	2	M	3
1380	03-108-01	C	f	55	1	0	na	na	no	no	3	f	12	3	2	P	1
1391	03-114-01	C	f	39	1	0	na	na	yes	no	1	m	12	1	2	P	1
1419	03-123-01	C	m	50	2	0	na	na	no	no	1	m	12	1	2	M	3
1436	03-128-01	C	f	50	1	0	na	na	no	no	3	f	12	3	2	M	4
1456	03-139-01	C	f	67	0	0	na	na	no	no	1	m	12	3	2	M	4
1457	03-139-02	C	f	67	0	0	na	na	no	no	1	f	12	3	2	M	3
1485	03-147-02	C	f	44	1	0	na	na	no	no	1	m	12	1	2	P	1
1486	03-148-01	C	f	64	1	0	na	na	no	no	1	m	12	3	2	M	3
1500	03-153-02	C	f	73	2	0	na	na	no	no	1	m	12	1	2	P	1
1501	03-153-03	C	f	73	2	0	na	na	no	no	1	f	12	1	2	M	3
1502	03-153-04	C	f	73	2	0	na	na	no	no	1	m	12	1	2	M	4
1504	03-153-06	C	f	73	2	0	na	na	no	no	1	m	12	1	2	M	4
1512	03-155-02	C	m	44	2	1	cat	owned	no	no	1	f	12	1	2	P	1
1550	03-202-01	C	f	55	1	0	na	na	no	no	3	f	12	1	2	M	2
1554	03-203-03	C	f	53	1	0	na	na	no	yes	3	m	12	1	2	M	3
1574	03-208-03	C	f	58	1	1	dog	other	no	no	3	m	12	1	2	M	4
1585	03-213-01	C	m	32	2	0	na	na	yes	no	3	m	12	2	2	P	1
1599	03-220-01	C	f	43	1	0	na	na	no	no	1	f	12	4	2	P	1
1619	03-224-02	C	f	60	0	0	na	na	no	no	3	f	12	3	2	P	1
1643	03-239-02	C	m	50	0	0	na	na	yes	no	3	m	12	1	2	M	3
1664	03-248-01	C	f	45	2	0	na	na	no	no	3	f	12	3	2	M	5
1675	03-250-01	C	f	23	5	0	na	na	yes	no	3	f	12	1	2	P	1
1676	03-250-02	C	f	23	5	0	na	na	yes	no	3	m	12	1	2	P	1
1678	03-251-02	C	m	29	0	0	na	na	no	no	3	f	12	3	2	P	1
1747	03-284-02	C	m	22	0	0	na	na	yes	no	3	m	12	1	2	P	1
1784	03-302-02	C	f	62	1	0	na	na	no	no	3	f	12	4	2	P	1
1793	03-306-01	C	f	66	2	0	na	na	yes	no	3	f	12	1	2	M	3
1800	03-308-02	C	f	49	1	0	na	na	no	no	3	m	12	1	2	P	1
1819	03-318-01	C	m	27	1	0	na	na	no	no	3	m	12	4	2	M	5
1868	03-338-01	C	m	38	2	0	na	na	no	yes	3	f	12	1	2	M	5
1874	03-340-02	C	f	38	2	0	na	na	yes	yes	3	m	12	4	2	P	1
1882	03-345-01	C	f	5	2	0	na	na	no	yes	3	f	12	4	2	P	1
1883	03-345-02	C	f	5	2	0	na	na	no	yes	3	m	12	4	2	P	1
1891	03-349-02	C	f	38	4	2	dog	other	no	no	3	f	12	1	2	M	5
1900	03-352-03	C	m	18	1	0	na	na	yes	yes	2	f	12	1	2	M	3
1910	03-355-02	C	m	24	3	0	na	na	no	yes	3	f	12	4	2	M	3
1911	03-355-03	C	m	24	3	0	na	na	no	yes	3	f	12	4	2	P	1
1928	03-358-01	C	m	38	2	0	na	na	no	yes	3	m	12	1	2	M	3
1936	03-363-03	C	m	35	2	0	na	na	no	yes	3	f	12	4	2	P	1
1978	04-111-02	D	f	53	1	0	na	na	no	no	3	f	12	1	2	M	6
1992	04-118-02	D	f	39	0	0	na	na	no	no	3	f	12	1	2	P	1
1996	04-119-01	D	f	37	1	0	na	na	no	no	3	f	12	3	2	P	1
2032	04-131-02	D	f	47	1	0	na	na	yes	no	1	f	12	1	2	P	1
2033	04-131-03	D	f	47	1	0	na	na	yes	no	1	f	12	1	2	P	1
2034	04-131-04	D	f	47	1	0	na	na	yes	no	1	f	12	3	2	M	5
2039	04-133-02	D	m	36	2	0	na	na	no	no	1	f	12	3	2	M	3
2065	04-205-02	D	m	30	2	0	na	na	no	no	3	f	12	1	2	P	1
2090	04-216-02	D	m	32	2	0	na	na	no	no	3	f	12	1	2	M	6
2139	04-241-01	D	f	51	0	0	na	na	no	no	3	m	12	3	2	M	3
2153	04-248-01	D	m	65	0	0	na	na	no	no	3	f	12	3	2	M	3
2177	04-303-01	D	m	65	1	0	na	na	no	yes	3	m	12	4	2	P	1
2179	04-304-01	D	f	50	2	0	na	na	yes	no	3	f	12	1	2	P	1
2190	04-307-02	D	m	58	1	0	na	na	no	yes	3	m	12	1	2	M	5
2192	04-308-01	D	f	28	2	0	na	na	no	yes	3	m	12	1	2	M	4
2197	04-310-01	D	f	46	1	0	na	na	yes	no	3	m	12	4	2	P	1
2208	04-314-02	D	m	49	2	0	na	na	yes	yes	3	f	12	4	2	M	3
2231	04-325-01	D	m	48	0	0	na	na	no	yes	3	m	12	4	2	M	5
2278	05-105-02	E	f	45	2	0	na	na	no	no	1	m	12	4	2	P	1
2279	05-105-03	E	f	45	2	0	na	na	no	no	1	f	12	4	2	P	1
2283	05-107-01	E	f	55	0	0	na	na	yes	no	3	f	12	1	2	P	1
2295	05-112-01	E	m	72	1	0	na	na	no	no	1	f	12	1	2	P	1
2296	05-112-02	E	m	72	1	0	na	na	no	no	1	m	12	1	2	M	5
2304	05-114-01	E	f	42	2	0	na	na	yes	no	1	f	12	1	2	M	5
2306	05-114-03	E	f	42	2	0	na	na	yes	no	1	m	12	1	2	M	7
2323	05-118-02	E	f	50	2	0	na	na	no	no	1	m	12	4	2	M	4
2331	05-120-01	E	m	37	5	0	na	na	no	yes	1	f	12	1	2	P	1
2337	05-121-01	E	f	40	2	1	dog	other	no	no	1	f	12	3	2	P	1
2340	05-122-01	E	m	33	2	0	na	na	no	no	1	f	12	3	2	P	1
2348	05-124-04	E	f	55	0	0	na	na	no	no	1	f	12	3	2	M	6
2363	05-129-01	E	m	50	4	0	na	na	yes	yes	3	f	12	1	2	M	2
2427	05-141-05	E	f	50	1	0	na	na	no	yes	3	f	12	4	2	M	3
2430	05-143-02	E	f	27	1	0	na	na	no	no	3	f	12	1	2	M	3
2437	05-144-01	E	f	46	3	0	na	na	yes	no	2	m	12	3	2	P	1
2460	05-151-01	E	f	63	1	0	na	na	no	no	1	f	12	4	2	M	5
2492	05-163-01	E	m	57	2	0	na	na	yes	yes	3	f	12	4	2	M	4
2501	05-166-01	E	f	47	3	0	na	na	yes	yes	3	f	12	4	2	P	1
2516	05-173-01	E	m	45	1	0	na	na	no	no	3	m	12	3	2	P	1
2517	05-173-02	E	m	45	1	0	na	na	no	no	3	m	12	1	2	M	4
2526	05-177-01	E	f	39	3	0	na	na	yes	no	3	f	12	3	2	M	4
2539	05-179-02	E	m	43	1	0	na	na	no	no	1	f	12	1	2	M	3
2626	05-225-01	E	m	65	2	0	na	na	no	no	3	m	12	1	2	M	3
2629	05-225-04	E	m	65	2	0	na	na	no	no	3	f	12	1	2	M	4
2630	05-225-05	E	m	65	2	0	na	na	no	no	3	f	12	1	2	M	4
2631	05-225-06	E	m	65	2	0	na	na	no	no	3	f	12	1	2	M	4
2634	05-227-01	E	f	35	1	0	na	na	no	no	3	f	12	3	2	M	5
2642	05-232-01	E	m	39	1	0	na	na	yes	no	3	m	12	3	2	P	1
2643	05-232-02	E	m	39	1	0	na	na	yes	no	3	f	12	3	2	M	3
2654	05-237-01	E	m	38	2	0	na	na	no	no	3	f	12	4	2	M	5
2752	05-265-03	E	f	60	2	0	na	na	no	no	3	m	12	1	2	M	3
2766	05-271-01	E	f	61	0	0	na	na	yes	no	3	f	12	1	2	M	3
2767	05-271-02	E	f	61	0	0	na	na	yes	no	3	m	12	1	2	P	1
2815	05-281-02	E	f	34	2	0	na	na	no	yes	3	f	12	3	2	P	1
2816	05-282-01	E	f	65	0	0	na	na	yes	no	3	f	12	3	2	P	1
2850	05-298-02	E	f	38	3	0	na	na	no	yes	3	f	12	4	2	M	3
2856	05-301-01	E	f	40	2	0	na	na	yes	yes	3	f	12	1	2	P	1
2857	05-301-02	E	f	40	2	0	na	na	yes	yes	3	f	12	1	2	M	5
2905	05-315-01	E	f	53	2	0	na	na	no	yes	3	m	12	4	2	M	4
2926	05-319-01	E	m	78	4	0	na	na	no	yes	3	f	12	1	2	M	4
2928	05-319-03	E	m	78	4	0	na	na	no	yes	3	m	12	1	2	M	4
2929	05-319-04	E	m	78	4	0	na	na	no	yes	3	m	12	1	2	M	4
2930	05-319-05	E	m	78	4	0	na	na	no	yes	3	f	12	1	2	M	4
2931	05-319-06	E	m	78	4	0	na	na	no	yes	3	m	12	1	2	M	4
2932	05-320-01	E	m	35	1	0	na	na	yes	yes	3	f	12	1	2	M	4
2933	05-320-02	E	m	35	1	0	na	na	yes	yes	3	f	12	1	2	P	1
2938	05-321-02	E	m	55	1	0	na	na	yes	yes	3	f	12	4	2	P	1
2944	05-323-01	E	m	50	3	0	na	na	no	yes	3	m	12	4	2	M	4
2945	05-323-02	E	m	50	3	0	na	na	no	yes	3	f	12	4	2	M	4
2960	05-328-01	E	f	42	5	0	na	na	yes	yes	3	f	12	1	2	M	3
2961	05-328-02	E	f	42	5	0	na	na	yes	yes	3	f	12	1	2	P	1
2973	05-334-02	E	f	30	2	0	na	na	no	no	3	f	12	4	2	P	1
3009	05-342-02	E	f	45	2	0	na	na	yes	no	2	f	12	4	2	P	1
3027	05-348-01	E	f	59	0	0	na	na	yes	no	3	m	12	1	2	P	1
3028	05-349-01	E	m	50	2	0	na	na	no	yes	3	f	12	1	2	M	3
3029	05-349-02	E	m	50	2	0	na	na	no	yes	3	m	12	1	2	M	3
3031	05-349-04	E	m	50	2	0	na	na	no	yes	3	f	12	1	2	M	3
3033	05-350-01	E	m	68	2	0	na	na	no	yes	3	f	12	1	2	P	1
3042	05-353-01	E	f	50	1	0	na	na	no	yes	3	f	12	4	2	M	5
3068	05-362-02	E	m	42	1	0	na	na	yes	yes	3	f	12	4	2	P	1
3120	05-381-01	E	f	59	3	0	na	na	no	yes	3	f	12	1	2	M	3
3121	05-381-02	E	f	59	3	0	na	na	no	yes	3	m	12	1	2	M	4
3131	05-383-01	E	f	35	4	0	na	na	no	yes	3	m	12	4	2	M	3
3135	05-384-02	E	m	49	3	0	na	na	no	yes	3	f	12	1	2	M	5
3137	05-384-04	E	m	49	3	0	na	na	no	yes	3	f	12	1	2	M	5
3138	05-385-01	E	f	32	5	0	na	na	yes	yes	3	m	12	1	2	M	5
3199	06-105-01	F	m	57	0	0	na	na	no	no	3	f	12	3	2	P	1
3219	06-117-01	F	f	35	1	0	na	na	no	no	3	m	12	3	2	P	1
3226	06-120-02	F	f	53	2	0	na	na	no	no	1	m	12	1	2	M	2
3230	06-123-01	F	f	54	3	0	na	na	no	no	1	m	12	1	2	P	1
3254	06-202-04	F	m	50	1	0	na	na	no	no	3	m	12	3	2	M	5
3277	06-220-01	F	f	22	2	0	na	na	no	no	3	f	12	3	2	P	1
3293	06-224-03	F	m	59	4	0	na	na	no	no	3	f	12	3	2	M	3
3334	06-238-02	F	f	30	2	0	na	na	no	no	3	m	12	3	2	P	1
3347	06-243-02	F	f	46	1	0	na	na	no	no	3	m	12	1	2	M	5
3348	06-244-01	F	f	45	1	0	na	na	no	no	3	m	12	1	2	P	1
3357	06-303-01	F	f	31	2	0	na	na	no	yes	1	m	12	4	2	P	1
3396	06-316-01	F	f	31	2	0	na	na	no	no	1	f	12	4	2	P	1
3401	06-318-02	F	f	90	1	0	na	na	no	no	3	f	12	4	2	M	3
3402	06-318-03	F	f	90	1	0	na	na	no	no	3	f	12	4	2	M	3
3419	06-322-02	F	f	37	2	1	dog	other	no	yes	3	m	12	1	2	P	1
3421	06-322-04	F	f	37	2	0	na	na	no	yes	3	f	12	1	2	M	4
3441	07-101-01	G	f	79	2	0	na	na	no	no	1	m	12	3	2	M	3
3442	07-101-02	G	f	79	2	1	dog	owned	no	no	1	f	12	3	2	P	1
3459	07-105-01	G	f	62	2	0	na	na	no	no	3	m	12	3	2	P	1
3466	07-107-02	G	m	35	3	0	na	na	no	no	3	m	12	1	2	M	4
3467	07-108-01	G	f	74	1	0	na	na	no	no	3	f	12	3	2	P	1
3468	07-109-01	G	f	46	1	0	na	na	no	no	1	m	12	3	2	P	1
3470	07-111-01	G	f	50	1	0	na	na	no	no	3	m	12	1	2	P	1
3471	07-111-02	G	f	50	1	0	na	na	no	no	3	f	12	1	2	P	1
3482	07-116-05	G	f	31	4	0	na	na	yes	no	1	f	12	3	2	P	1
3508	07-204-01	G	m	70	1	0	na	na	no	no	3	m	12	1	2	M	7
3579	07-239-01	G	m	67	0	0	na	na	no	no	3	f	12	3	2	P	1
3608	07-255-01	G	f	35	2	0	na	na	no	no	3	f	12	3	2	P	1
3657	07-301-01	G	f	36	3	0	na	na	no	no	3	m	12	1	2	P	1
3669	07-305-02	G	m	48	3	0	na	na	yes	yes	3	m	12	1	2	P	1
3705	07-321-01	G	f	33	1	0	na	na	no	no	3	f	12	4	2	M	5
3709	07-322-01	G	f	54	2	0	na	na	yes	no	3	m	12	4	2	P	1
3750	08-101-01	H	m	60	4	0	na	na	no	no	1	m	12	1	2	P	1
3754	08-102-01	H	m	30	1	0	na	na	no	no	3	m	12	3	2	M	5
3766	08-108-02	H	m	36	3	0	na	na	no	no	1	m	12	1	2	M	3
3767	08-108-03	H	m	36	3	0	na	na	no	no	1	m	12	1	2	P	1
3768	08-108-04	H	m	36	3	0	na	na	no	no	1	m	12	1	2	P	1
3818	08-132-01	H	m	41	2	0	na	na	no	no	1	m	12	3	2	P	1
3831	08-136-02	H	m	32	1	1	dog	other	no	no	1	m	12	3	2	P	1
3868	08-224-01	H	m	72	0	0	na	na	no	no	3	f	12	2	2	M	5
3901	08-243-03	H	m	47	1	0	na	na	no	no	1	m	12	1	2	M	6
3973	08-307-01	H	f	65	0	0	na	na	no	no	3	m	12	4	2	P	1
3979	08-308-03	H	m	22	1	0	na	na	no	yes	3	m	12	1	2	P	1
3980	08-309-01	H	m	37	2	0	na	na	no	no	3	f	12	4	2	P	1
4011	08-325-01	H	f	27	2	0	na	na	no	no	3	f	12	1	2	M	4
4036	08-338-01	H	f	73	1	0	na	na	no	no	3	m	12	1	2	M	5
4037	08-338-02	H	f	73	1	0	na	na	no	no	3	m	12	1	2	P	1
4042	08-341-01	H	m	42	4	0	na	na	no	no	1	m	12	4	2	M	5
4094	09-107-01	I	m	40	0	0	na	na	no	no	1	m	12	3	2	M	3
4095	09-108-01	I	m	33	2	0	na	na	no	no	1	m	12	3	2	P	1
4099	09-111-01	I	m	63	1	0	na	na	no	no	1	f	12	1	2	P	1
4107	09-113-01	I	m	59	0	0	na	na	no	no	1	f	12	1	2	M	3
4121	09-115-01	I	m	45	1	0	na	na	no	no	1	f	12	3	2	P	1
4133	09-120-02	I	m	50	0	0	na	na	no	no	1	m	12	4	2	M	3
4147	09-126-01	I	f	35	2	1	dog	other	no	yes	1	f	12	2	2	M	3
4160	09-131-01	I	f	58	0	0	na	na	no	no	1	f	12	1	2	M	3
4193	09-149-02	I	f	70	2	0	na	na	no	no	3	f	12	3	2	P	1
4216	09-210-01	I	m	30	15	0	na	na	no	no	3	m	12	3	2	M	3
4269	09-236-03	I	f	60	1	0	na	na	no	no	3	m	12	1	2	P	1
4276	09-238-01	I	m	50	2	0	na	na	no	no	3	m	12	3	2	P	1
4281	09-241-01	I	m	55	2	0	na	na	yes	no	3	f	12	1	2	M	3
4365	09-275-01	I	m	42	3	0	na	na	yes	no	3	f	12	3	2	M	5
4366	09-275-02	I	m	42	3	1	dog	other	yes	no	3	f	12	3	2	M	5
4375	09-278-02	I	m	60	2	0	na	na	yes	no	3	f	12	3	2	P	1
4378	09-280-01	I	f	56	7	0	na	na	no	no	3	m	12	3	2	M	5
4389	09-301-01	I	m	34	0	0	na	na	no	yes	3	m	12	1	2	P	1
4390	09-301-02	I	m	34	0	0	na	na	no	yes	3	f	12	1	2	M	3
4402	09-308-01	I	f	46	2	0	na	na	yes	no	3	f	12	4	2	M	4
4427	09-317-01	I	f	40	3	0	na	na	no	no	3	m	12	1	2	P	1
4445	09-325-01	I	f	60	0	0	na	na	no	no	3	m	12	1	2	P	1
4460	09-332-01	I	m	36	3	0	na	na	no	yes	3	m	12	4	2	M	7
4465	09-335-02	I	m	42	1	0	na	na	no	no	3	m	12	1	2	P	1
4466	09-335-03	I	m	42	1	0	na	na	no	no	3	m	12	1	2	P	1
4481	09-344-01	I	f	45	2	0	na	na	no	no	3	m	12	4	2	P	1
4483	09-345-01	I	f	37	1	0	na	na	yes	no	3	f	12	1	2	P	1
4562	10-117-01	J	f	57	1	0	na	na	no	no	1	f	12	1	2	P	1
4601	10-303-01	J	m	64	0	0	na	na	no	yes	3	m	12	4	2	M	7
4602	10-303-02	J	m	64	0	0	na	na	no	yes	3	m	12	4	2	M	7
4630	10-322-02	J	m	70	0	0	na	na	no	no	3	f	12	4	2	P	1
118	01-142-02	A	m	31	1	0	na	na	no	no	3	f	14	3	2	M	3
3717	07-325-01	G	f	62	1	0	na	na	no	no	3	m	14	4	2	M	3
194	01-214-01	A	m	67	2	0	na	na	no	yes	3	f	17	3	2	P	1
197	01-214-04	A	m	67	2	0	na	na	no	yes	3	f	17	3	2	M	2
203	01-216-01	A	m	36	1	0	na	na	no	yes	3	f	17	3	2	P	1
17	01-105-01	A	m	62	3	0	na	na	yes	yes	2	m	18	3	2	M	5
18	01-105-02	A	m	62	3	0	na	na	yes	yes	2	m	18	1	2	P	1
117	01-142-01	A	m	31	1	0	na	na	no	no	3	m	18	3	2	P	1
237	01-228-01	A	f	39	2	0	na	na	yes	yes	3	m	18	1	2	M	4
238	01-228-02	A	f	39	2	0	na	na	yes	yes	3	m	18	1	2	M	4
645	02-135-01	B	m	68	0	0	na	na	no	no	1	f	18	4	2	P	1
814	02-213-01	B	f	63	0	0	na	na	yes	no	3	f	18	3	2	M	5
825	02-216-01	B	m	33	1	0	na	na	no	yes	3	f	18	3	2	M	5
832	02-218-01	B	m	28	2	0	na	na	no	yes	3	f	18	3	2	M	5
847	02-223-01	B	m	32	1	0	na	na	yes	yes	3	f	18	1	2	M	4
848	02-223-02	B	m	32	1	0	na	na	yes	yes	3	m	18	1	2	M	3
915	02-241-01	B	m	42	0	0	na	na	yes	yes	3	m	18	1	2	M	5
924	02-242-02	B	m	30	2	0	na	na	no	yes	3	f	18	3	2	P	1
991	02-263-01	B	m	69	0	0	na	na	yes	no	3	f	18	3	2	P	1
1018	02-272-02	B	f	51	1	0	na	na	yes	no	3	f	18	1	2	M	3
1660	03-246-01	C	m	51	3	1	dog	other	no	yes	3	f	18	1	2	P	1
1661	03-246-02	C	m	51	3	0	na	na	no	yes	3	f	18	1	2	P	1
1679	03-251-03	C	m	29	0	0	na	na	no	no	3	m	18	3	2	M	7
1726	03-275-04	C	m	60	2	1	dog	other	no	no	3	f	18	4	2	P	1
1735	03-280-01	C	m	38	2	0	na	na	no	no	3	m	18	2	2	M	3
1736	03-280-02	C	m	38	2	0	na	na	no	no	3	f	18	3	2	M	3
2008	04-122-02	D	f	34	2	0	na	na	no	no	1	f	18	4	2	P	1
2023	04-127-01	D	m	19	0	0	na	na	no	no	1	m	18	3	2	M	5
2067	04-206-02	D	m	38	2	0	na	na	no	no	3	f	18	1	2	M	3
2068	04-207-01	D	m	46	0	0	na	na	no	no	3	f	18	1	2	M	4
2130	04-237-01	D	f	71	4	0	na	na	yes	no	3	f	18	4	2	P	1
2487	05-161-01	E	f	33	3	0	na	na	yes	yes	3	m	18	4	2	M	3
2506	05-169-01	E	m	57	3	0	na	na	no	yes	1	m	18	1	2	P	1
2507	05-169-02	E	m	57	3	0	na	na	no	yes	1	m	18	1	2	P	1
2509	05-169-04	E	m	57	3	1	dog	other	no	yes	1	m	18	1	2	P	1
2623	05-224-01	E	f	55	0	0	na	na	no	no	3	f	18	4	2	M	3
2684	05-248-01	E	m	75	0	0	na	na	no	no	3	f	18	4	2	M	3
2718	05-255-02	E	m	55	3	0	na	na	no	no	3	m	18	1	2	P	1
2797	05-277-03	E	f	70	0	0	na	na	no	no	3	f	18	3	2	M	5
2801	05-279-02	E	m	64	0	0	na	na	yes	no	3	f	18	3	2	P	1
2803	05-279-04	E	m	64	0	0	na	na	yes	no	3	m	18	1	2	M	3
3245	06-132-01	F	f	70	1	0	na	na	no	no	1	m	18	3	2	M	3
3762	08-107-01	H	f	38	3	0	na	na	no	no	1	m	18	2	2	P	1
3763	08-107-02	H	f	38	3	0	na	na	no	no	1	m	18	2	2	M	2
3857	08-217-01	H	m	47	2	0	na	na	no	no	3	m	18	1	2	M	6
3916	08-252-01	H	m	47	1	0	na	na	no	no	3	m	18	3	2	P	1
3947	08-270-01	H	f	40	2	0	na	na	no	no	3	m	18	1	2	P	1
4195	09-201-01	I	f	39	1	0	na	na	no	no	3	m	18	3	2	M	3
4208	09-207-01	I	m	55	0	0	na	na	no	no	3	m	18	3	2	M	3
4256	09-229-01	I	f	55	0	0	na	na	no	no	1	m	18	3	2	P	1
4258	09-230-02	I	m	45	0	0	na	na	no	no	3	f	18	3	2	P	1
4315	09-250-02	I	f	37	3	0	na	na	no	no	3	f	18	1	2	M	3
4344	09-265-02	I	f	58	2	0	na	na	yes	no	3	m	18	3	2	P	1
4379	09-280-02	I	f	56	7	0	na	na	no	no	3	f	18	3	2	M	5
4507	09-353-01	I	m	36	2	0	na	na	no	yes	3	f	18	1	2	P	1
7	01-101-07	A	f	37	2	0	na	na	yes	yes	2	f	24	3	2	M	3
35	01-109-02	A	f	64	1	0	na	na	yes	no	1	f	24	1	2	M	4
61	01-114-06	A	m	50	0	0	na	na	yes	no	3	f	24	3	2	M	2
70	01-119-02	A	f	40	3	0	na	na	yes	no	3	f	24	1	2	P	1
72	01-120-01	A	m	38	2	1	dog	owned	no	no	1	m	24	3	2	P	1
73	01-120-02	A	m	38	2	0	na	na	no	no	1	f	24	3	2	M	2
89	01-130-01	A	f	54	1	0	na	na	no	yes	3	f	24	3	2	P	1
111	01-140-02	A	m	38	2	1	dog	other	yes	yes	2	f	24	1	2	M	5
144	01-203-02	A	f	45	1	0	na	na	no	yes	1	f	24	1	2	P	1
145	01-203-03	A	f	45	1	0	na	na	no	yes	1	f	24	1	2	P	1
146	01-203-04	A	f	45	1	0	na	na	no	yes	1	f	24	1	2	M	5
156	01-205-01	A	f	56	2	2	dog	other	no	yes	3	f	24	3	2	P	1
162	01-206-01	A	f	40	2	0	na	na	yes	no	3	f	24	3	2	P	1
169	01-207-01	A	f	33	2	0	na	na	yes	yes	3	f	24	3	2	P	1
180	01-211-02	A	m	16	1	0	na	na	yes	yes	3	m	24	3	2	M	na
188	01-212-01	A	m	25	1	0	na	na	no	yes	3	f	24	4	2	M	3
201	01-215-01	A	m	43	0	0	na	na	yes	yes	3	f	24	4	2	M	3
284	01-247-01	A	f	60	1	0	na	na	no	yes	1	f	24	1	2	M	5
387	01-306-01	A	f	70	0	0	na	na	no	no	3	f	24	4	2	P	1
392	01-308-01	A	m	27	1	0	na	na	yes	yes	3	f	24	1	2	M	3
402	01-312-01	A	f	37	2	0	na	na	no	no	3	m	24	1	2	P	1
422	01-315-04	A	m	32	4	0	na	na	no	yes	3	m	24	1	2	P	1
433	01-317-03	A	m	30	2	0	na	na	no	no	3	f	24	4	2	P	1
448	01-326-01	A	m	32	2	0	na	na	no	yes	3	m	24	4	2	P	1
457	01-329-01	A	f	42	2	0	na	na	yes	yes	3	f	24	1	2	M	5
461	01-330-01	A	f	33	3	0	na	na	no	yes	3	f	24	4	2	P	1
462	01-330-02	A	f	33	3	0	na	na	no	yes	3	f	24	4	2	P	1
484	01-336-02	A	m	68	0	0	na	na	no	no	3	f	24	4	2	M	4
500	01-343-01	A	f	51	1	0	na	na	no	yes	3	f	24	4	2	M	7
529	02-109-01	B	m	56	0	0	na	na	no	yes	1	f	24	4	2	M	5
541	02-111-01	B	f	36	2	1	dog	other	yes	no	3	f	24	4	2	P	1
548	02-112-02	B	f	64	1	0	na	na	yes	no	3	f	24	3	2	P	1
550	02-113-02	B	m	70	1	0	na	na	yes	no	3	m	24	3	2	P	1
556	02-115-02	B	m	52	0	0	na	na	no	yes	1	m	24	1	2	P	1
562	02-116-02	B	f	45	1	0	na	na	yes	yes	3	f	24	1	2	M	2
634	02-133-01	B	m	55	1	0	na	na	no	no	1	f	24	1	2	P	1
635	02-133-02	B	m	55	1	0	na	na	no	no	1	m	24	1	2	P	1
649	02-137-01	B	m	65	1	0	na	na	no	yes	1	f	24	1	2	M	3
659	02-138-02	B	m	46	1	0	na	na	no	no	1	m	24	1	2	M	4
687	02-144-01	B	f	47	2	0	na	na	yes	no	1	m	24	3	2	P	1
691	02-144-05	B	f	47	2	0	na	na	yes	no	1	f	24	3	2	M	3
694	02-144-08	B	f	47	2	1	dog	other	yes	no	1	f	24	3	2	M	3
699	02-145-03	B	f	56	2	0	na	na	no	no	3	f	24	3	2	P	1
709	02-147-01	B	f	70	1	1	dog	other	no	no	1	f	24	3	2	P	1
710	02-148-01	B	m	53	0	0	na	na	no	no	1	f	24	3	2	P	1
723	02-152-02	B	f	37	2	0	na	na	no	no	1	m	24	1	2	P	1
732	02-155-04	B	m	48	2	0	na	na	yes	yes	3	f	24	3	2	P	1
743	02-156-01	B	f	53	1	0	na	na	yes	yes	3	f	24	1	2	M	3
747	02-157-04	B	m	35	5	0	na	na	no	yes	1	f	24	1	2	P	1
752	02-159-03	B	f	56	2	0	na	na	no	no	1	f	24	1	2	P	1
753	02-159-04	B	f	56	2	0	na	na	no	no	1	m	24	1	2	P	1
771	02-205-01	B	m	60	1	1	dog	other	yes	yes	3	f	24	3	2	M	4
812	02-212-01	B	f	34	7	0	na	na	yes	no	3	f	24	1	2	P	1
843	02-221-01	B	m	31	1	0	na	na	no	yes	3	m	24	3	2	P	1
844	02-221-02	B	m	31	1	0	na	na	no	yes	3	f	24	3	2	M	3
855	02-224-02	B	m	63	1	0	na	na	yes	yes	3	m	24	3	2	P	1
862	02-225-01	B	f	61	2	0	na	na	yes	yes	3	f	24	3	2	P	1
878	02-233-01	B	m	45	1	0	na	na	yes	no	3	f	24	3	2	P	1
879	02-233-02	B	m	45	1	1	dog	other	yes	no	3	f	24	3	2	M	4
942	02-246-01	B	f	25	2	1	cat	owned	no	no	3	m	24	1	2	M	4
954	02-249-03	B	m	47	2	0	na	na	yes	no	3	f	24	4	2	M	4
977	02-259-01	B	m	68	0	0	na	na	no	no	3	m	24	3	2	P	1
999	02-264-01	B	m	15	2	0	na	na	yes	yes	3	f	24	3	2	P	1
1013	02-269-01	B	f	62	1	0	na	na	no	no	3	f	24	3	2	P	1
1024	02-274-02	B	f	52	0	0	na	na	yes	no	3	f	24	4	2	M	3
1052	02-287-02	B	f	42	1	0	na	na	no	yes	3	m	24	3	2	P	1
1070	02-295-02	B	m	49	1	0	na	na	no	no	3	f	24	3	2	P	1
1115	02-313-01	B	f	32	3	1	dog	other	yes	yes	3	m	24	4	2	P	1
1137	02-322-02	B	f	67	1	0	na	na	yes	no	3	f	24	4	2	P	1
1140	02-323-01	B	m	35	2	1	dog	other	no	yes	3	m	24	1	2	M	4
1146	02-327-01	B	f	18	0	0	na	na	no	yes	3	f	24	4	2	P	1
1151	02-328-02	B	f	31	2	1	dog	other	yes	yes	3	m	24	1	2	M	4
1154	02-330-01	B	m	38	1	0	na	na	no	yes	3	f	24	4	2	P	1
1173	02-338-01	B	f	45	2	0	na	na	yes	no	3	f	24	1	2	M	3
1177	02-339-01	B	m	63	0	0	na	na	no	no	3	m	24	1	2	P	1
1189	02-343-02	B	f	63	1	0	na	na	no	yes	3	f	24	1	2	M	3
1199	02-347-02	B	m	60	2	0	na	na	no	yes	3	m	24	1	2	P	1
1201	02-347-04	B	m	60	2	0	na	na	no	yes	3	f	24	4	2	P	1
1213	02-350-02	B	m	63	3	0	na	na	no	no	3	f	24	1	2	P	1
1219	02-353-02	B	m	73	4	0	na	na	yes	yes	3	f	24	1	2	P	1
1245	02-365-01	B	m	44	1	0	na	na	no	yes	1	f	24	4	2	P	1
1265	02-367-01	B	f	43	2	0	na	na	no	yes	3	f	24	4	2	P	1
1269	02-369-02	B	f	36	2	0	na	na	yes	yes	3	m	24	1	2	P	1
1286	02-378-03	B	m	37	5	0	na	na	no	yes	3	f	24	1	2	P	1
1300	02-381-02	B	f	35	4	0	na	na	yes	yes	3	f	24	1	2	M	3
1374	03-105-04	C	m	83	1	0	na	na	no	no	3	m	24	2	2	P	1
1408	03-120-01	C	m	47	1	0	na	na	no	no	1	f	24	3	2	M	5
1480	03-146-01	C	m	48	0	0	na	na	no	no	1	m	24	1	2	P	1
1482	03-146-03	C	m	48	0	0	na	na	no	no	1	m	24	1	2	P	1
1483	03-146-04	C	m	48	0	0	na	na	no	no	1	m	24	1	2	M	2
1503	03-153-05	C	f	73	2	0	na	na	no	no	1	f	24	1	2	M	4
1516	03-156-01	C	f	59	3	0	na	na	no	no	1	f	24	3	2	P	1
1522	03-157-01	C	f	40	2	0	na	na	yes	no	3	f	24	1	2	P	1
1566	03-207-01	C	f	69	4	0	na	na	yes	no	3	m	24	3	2	M	4
1593	03-218-03	C	m	52	1	0	na	na	yes	yes	3	m	24	4	2	P	1
1721	03-274-01	C	f	52	0	1	dog	other	no	no	3	f	24	3	2	M	3
1741	03-282-03	C	f	35	3	0	na	na	no	no	3	m	24	1	2	P	1
1748	03-284-03	C	m	22	0	0	na	na	yes	no	3	f	24	1	2	M	3
1768	03-290-01	C	m	62	2	0	na	na	yes	no	3	f	24	1	2	M	3
1801	03-309-01	C	f	35	1	0	na	na	no	yes	3	f	24	4	2	P	1
1810	03-313-01	C	f	40	2	0	na	na	yes	no	3	f	24	4	2	M	6
1815	03-316-01	C	f	23	0	0	na	na	no	no	3	f	24	4	2	P	1
1834	03-328-01	C	f	57	3	0	na	na	no	no	3	f	24	4	2	M	5
1835	03-328-02	C	f	57	3	0	na	na	no	no	3	m	24	4	2	M	5
1840	03-331-01	C	m	55	3	0	na	na	no	yes	3	f	24	4	2	P	1
1854	03-334-02	C	f	32	1	0	na	na	no	no	3	f	24	4	2	M	7
1871	03-339-01	C	f	50	1	0	na	na	yes	no	3	m	24	4	2	P	1
1872	03-339-02	C	f	50	1	0	na	na	yes	no	3	m	24	4	2	P	1
1875	03-341-01	C	f	25	2	0	na	na	no	no	3	m	24	1	2	P	1
1878	03-344-01	C	f	37	3	0	na	na	yes	yes	3	f	24	1	2	P	1
1879	03-344-02	C	f	37	3	0	na	na	yes	yes	3	f	24	1	2	P	1
1886	03-346-02	C	f	67	0	0	na	na	no	no	3	f	24	1	2	M	3
1893	03-350-02	C	f	46	2	0	na	na	yes	no	3	f	24	4	2	M	5
1899	03-352-02	C	m	18	1	0	na	na	yes	yes	2	f	24	1	2	M	5
1912	03-356-01	C	m	57	3	0	na	na	no	yes	3	f	24	1	2	P	1
1914	03-356-03	C	m	57	3	0	na	na	no	yes	3	m	24	1	2	M	3
1916	03-356-05	C	m	57	3	0	na	na	no	yes	3	m	24	1	2	M	3
1917	03-356-06	C	m	57	3	0	na	na	no	yes	3	f	24	1	2	P	1
1918	03-356-07	C	m	57	3	0	na	na	no	yes	3	m	24	1	2	M	3
1932	03-361-02	C	m	52	0	0	na	na	no	no	3	f	24	1	2	P	1
1935	03-363-02	C	m	35	2	0	na	na	no	yes	3	m	24	4	2	P	1
1998	04-120-01	D	f	68	0	0	na	na	no	no	2	m	24	4	2	M	2
2004	04-121-02	D	m	50	1	0	na	na	no	no	1	m	24	1	2	P	1
2007	04-122-01	D	f	34	2	0	na	na	no	no	1	m	24	4	2	P	1
2015	04-124-02	D	f	39	1	0	na	na	no	no	3	m	24	4	2	P	1
2020	04-125-04	D	m	45	2	0	na	na	yes	no	1	f	24	3	2	M	5
2031	04-131-01	D	f	47	1	0	na	na	yes	no	1	f	24	4	2	M	5
2036	04-132-01	D	f	65	1	0	na	na	no	no	1	m	24	1	2	P	1
2086	04-215-01	D	f	41	1	0	na	na	yes	no	3	m	24	3	2	M	3
2089	04-216-01	D	m	32	2	0	na	na	no	no	3	m	24	1	2	M	3
2113	04-230-01	D	m	64	3	1	dog	other	yes	no	3	m	24	3	2	M	3
2145	04-245-01	D	m	72	1	0	na	na	no	no	3	m	24	4	2	P	1
2146	04-245-02	D	m	72	1	0	na	na	no	no	3	m	24	4	2	M	5
2165	04-253-04	D	f	27	1	0	na	na	no	no	3	m	24	1	2	M	3
2173	04-301-01	D	m	50	0	0	na	na	no	no	3	f	24	4	2	P	1
2174	04-301-02	D	m	50	0	0	na	na	no	no	3	f	24	4	2	M	3
2182	04-305-01	D	f	45	2	0	na	na	no	yes	3	m	24	1	2	P	1
2229	04-324-01	D	f	75	0	0	na	na	no	no	3	m	24	4	2	M	5
2233	04-327-01	D	m	23	1	0	na	na	no	yes	3	f	24	4	2	P	1
2250	04-335-02	D	m	45	2	0	na	na	no	no	3	f	24	4	2	M	3
2251	04-335-03	D	m	45	2	0	na	na	no	no	3	f	24	4	2	M	3
2254	04-336-01	D	m	50	0	0	na	na	no	yes	3	m	24	4	2	P	1
2266	04-345-01	D	m	32	2	0	na	na	no	yes	3	f	24	4	2	P	1
2301	05-113-01	E	f	61	1	0	na	na	yes	no	1	f	24	1	2	P	1
2305	05-114-02	E	f	42	2	0	na	na	yes	no	1	f	24	3	2	P	1
2349	05-124-05	E	f	55	0	0	na	na	no	no	1	f	24	4	2	M	6
2369	05-130-02	E	f	53	0	0	na	na	no	no	1	f	24	3	2	M	7
2429	05-143-01	E	f	27	1	0	na	na	no	no	3	f	24	3	2	P	1
2472	05-153-01	E	f	46	1	2	dog	other	yes	no	3	m	24	1	2	P	1
2481	05-159-04	E	m	64	2	0	na	na	no	no	3	f	24	4	2	M	3
2498	05-164-01	E	m	34	3	0	na	na	yes	yes	3	f	24	4	2	P	1
2503	05-167-01	E	f	45	0	0	na	na	yes	yes	3	f	24	3	2	P	1
2512	05-171-01	E	m	55	1	0	na	na	yes	yes	3	m	24	1	2	M	4
2538	05-179-01	E	m	43	1	0	na	na	no	no	1	m	24	1	2	P	1
2548	05-182-01	E	m	37	3	0	na	na	yes	yes	1	m	24	4	2	P	1
2572	05-201-01	E	m	28	1	0	na	na	no	no	3	m	24	4	2	P	1
2574	05-201-03	E	m	28	1	0	na	na	no	no	3	m	24	4	2	P	1
2586	05-206-01	E	m	34	4	0	na	na	yes	yes	3	f	24	4	2	M	5
2593	05-209-01	E	m	53	2	0	na	na	yes	yes	3	m	24	1	2	P	1
2600	05-212-01	E	m	25	2	0	na	na	no	no	3	m	24	1	2	M	3
2610	05-218-01	E	f	43	1	0	na	na	no	no	3	f	24	3	2	M	5
2635	05-227-02	E	f	35	1	0	na	na	no	no	3	f	24	3	2	M	5
2641	05-231-01	E	f	23	2	0	na	na	no	no	3	f	24	3	2	M	4
2717	05-255-01	E	m	55	3	0	na	na	no	no	3	m	24	1	2	P	1
2779	05-274-01	E	f	64	3	0	na	na	no	no	3	m	24	4	2	M	5
2781	05-274-03	E	f	64	3	0	na	na	no	no	3	f	24	4	2	M	5
2782	05-274-04	E	f	64	3	0	na	na	no	no	3	m	24	3	2	M	5
2785	05-275-02	E	f	55	1	0	na	na	yes	yes	3	f	24	3	2	M	4
2814	05-281-01	E	f	34	2	0	na	na	no	yes	3	m	24	3	2	M	3
2831	05-290-01	E	m	70	1	0	na	na	no	no	3	m	24	3	2	P	1
2906	05-315-02	E	f	53	2	0	na	na	no	yes	3	f	24	4	2	P	1
2912	05-317-02	E	m	48	1	0	na	na	yes	no	3	f	24	4	2	P	1
2967	05-331-04	E	f	37	5	0	na	na	no	yes	3	m	24	1	2	M	3
2972	05-334-01	E	f	30	2	0	na	na	no	no	3	m	24	4	2	P	1
2979	05-335-03	E	f	33	2	0	na	na	no	no	3	m	24	1	2	P	1
2980	05-335-04	E	f	33	2	0	na	na	no	no	3	f	24	1	2	P	1
3004	05-341-01	E	f	53	1	0	na	na	yes	no	3	m	24	4	2	P	1
3030	05-349-03	E	m	50	2	0	na	na	no	yes	3	f	24	4	2	M	3
3047	05-355-01	E	f	70	2	0	na	na	no	no	3	f	24	1	2	M	3
3052	05-356-01	E	m	30	2	0	na	na	no	no	3	m	24	4	2	M	5
3053	05-356-02	E	m	30	2	0	na	na	no	no	3	m	24	4	2	P	1
3056	05-357-02	E	f	72	2	0	na	na	no	no	3	f	24	4	2	M	4
3075	05-363-03	E	f	71	2	0	na	na	no	no	3	m	24	4	2	M	5
3076	05-364-01	E	f	60	2	0	na	na	yes	no	3	m	24	1	2	M	3
3112	05-376-01	E	f	43	3	1	dog	other	yes	yes	3	f	24	4	2	P	1
3134	05-384-01	E	m	49	3	0	na	na	no	yes	3	f	24	1	2	M	5
3139	05-385-02	E	f	32	5	0	na	na	yes	yes	3	m	24	1	2	M	5
3144	05-387-01	E	m	61	1	0	na	na	yes	yes	3	f	24	4	2	P	1
3194	06-101-03	F	m	39	2	0	na	na	no	no	1	f	24	3	2	P	1
3222	06-118-01	F	m	45	2	0	na	na	no	no	1	m	24	3	2	P	1
3229	06-122-01	F	m	21	1	0	na	na	no	no	1	m	24	3	2	P	1
3252	06-202-02	F	m	50	1	0	na	na	no	no	3	f	24	3	2	M	5
3253	06-202-03	F	m	50	1	0	na	na	no	no	3	f	24	3	2	M	5
3260	06-208-01	F	m	66	1	0	na	na	no	no	3	f	24	3	2	P	1
3273	06-217-01	F	f	56	1	0	na	na	no	no	1	m	24	1	2	P	1
3283	06-223-01	F	m	58	3	0	na	na	no	no	3	f	24	3	2	M	3
3284	06-223-02	F	m	58	3	0	na	na	no	no	3	f	24	3	2	P	1
3297	06-225-03	F	m	57	3	0	na	na	no	no	3	f	24	3	2	P	1
3315	06-234-01	F	m	58	1	0	na	na	no	no	3	f	24	3	2	M	3
3362	06-305-01	F	f	71	3	0	na	na	no	yes	3	f	24	4	2	P	1
3364	06-307-01	F	m	45	4	0	na	na	no	yes	3	f	24	4	2	P	1
3376	06-309-01	F	m	40	1	1	dog	other	no	no	1	m	24	4	2	P	1
3377	06-310-01	F	f	67	4	0	na	na	no	no	1	m	24	1	2	P	1
3383	06-312-01	F	m	53	0	0	na	na	no	yes	3	m	24	4	2	P	1
3385	06-312-03	F	m	53	0	0	na	na	no	yes	3	m	24	4	2	P	1
3411	06-320-01	F	m	64	0	1	dog	owned	no	no	3	m	24	4	2	M	7
3412	06-320-02	F	m	64	0	0	na	na	no	no	3	m	24	4	2	M	7
3413	06-321-01	F	m	68	2	1	dog	other	yes	no	3	m	24	1	2	M	4
3429	06-325-02	F	m	41	2	0	na	na	no	no	3	m	24	1	2	P	1
3450	07-103-01	G	m	32	1	0	na	na	no	no	3	m	24	3	2	M	3
3546	07-219-01	G	m	62	3	0	na	na	no	no	3	m	24	3	2	M	7
3547	07-219-02	G	m	62	3	0	na	na	no	no	3	m	24	3	2	P	1
3559	07-226-02	G	f	31	2	0	na	na	no	no	3	m	24	3	2	P	1
3569	07-233-01	G	m	42	4	0	na	na	no	no	3	m	24	3	2	P	1
3574	07-237-02	G	f	67	0	0	na	na	no	no	3	m	24	3	2	P	1
3626	07-264-02	G	m	58	2	0	na	na	no	no	3	m	24	3	2	M	4
3634	07-269-01	G	f	53	1	0	na	na	no	no	3	m	24	1	2	M	3
3662	07-304-01	G	f	58	2	0	na	na	yes	no	3	m	24	4	2	P	1
3663	07-304-02	G	f	58	2	0	na	na	yes	no	3	m	24	4	2	P	1
3670	07-305-03	G	m	48	3	0	na	na	yes	yes	3	m	24	1	2	P	1
3672	07-306-01	G	f	42	1	0	na	na	no	no	3	m	24	4	2	P	1
3677	07-308-01	G	f	27	3	0	na	na	no	no	3	m	24	4	2	P	1
3687	07-313-01	G	m	70	0	0	na	na	no	no	3	m	24	3	2	M	3
3689	07-314-01	G	m	70	1	0	na	na	no	no	3	m	24	1	2	M	5
3701	07-320-01	G	f	58	1	1	dog	owned	no	no	3	m	24	4	2	P	1
3702	07-320-02	G	f	58	1	0	na	na	no	no	3	f	24	4	2	M	3
3732	07-331-01	G	m	57	0	1	dog	other	no	no	3	m	24	4	2	M	7
3746	07-337-01	G	f	39	3	0	na	na	no	no	3	f	24	1	2	P	1
3770	08-109-01	H	m	39	3	1	dog	other	no	no	1	m	24	3	2	M	2
3797	08-125-01	H	m	28	0	0	na	na	no	no	3	f	24	3	2	M	3
3803	08-128-01	H	f	72	3	0	na	na	no	no	3	f	24	3	2	P	1
3814	08-129-01	H	f	40	2	0	na	na	no	no	3	f	24	2	2	P	1
3827	08-135-02	H	m	52	1	0	na	na	no	no	4	f	24	3	2	P	1
3830	08-136-01	H	m	32	1	0	na	na	no	no	1	m	24	1	2	P	1
3872	08-226-01	H	f	60	3	0	na	na	no	no	3	m	24	3	2	P	1
3900	08-243-02	H	m	47	1	0	na	na	no	no	1	f	24	1	2	P	1
3902	08-243-04	H	m	47	1	0	na	na	no	no	1	m	24	1	2	P	1
3938	08-266-01	H	f	30	5	0	na	na	no	no	3	f	24	3	2	M	5
3939	08-266-02	H	f	30	5	0	na	na	no	no	3	m	24	3	2	M	5
3975	08-307-03	H	f	65	0	0	na	na	no	no	3	f	24	3	2	M	7
3977	08-308-01	H	m	22	1	0	na	na	no	yes	3	m	24	1	2	P	1
3991	08-315-01	H	m	61	7	1	dog	owned	no	yes	3	m	24	3	2	P	1
4002	08-318-01	H	m	26	1	0	na	na	no	yes	3	m	24	4	2	P	1
4006	08-321-01	H	m	41	5	0	na	na	no	no	1	m	24	3	2	P	1
4031	08-335-01	H	f	55	2	0	na	na	no	no	3	m	24	4	2	M	5
4061	08-349-02	H	f	18	2	0	na	na	no	no	3	f	24	4	2	M	6
4062	08-350-01	H	f	51	0	0	na	na	no	no	3	f	24	4	2	P	1
4077	08-357-01	H	m	53	4	0	na	na	no	yes	3	m	24	4	2	M	7
4125	09-118-01	I	m	53	2	0	na	na	no	no	1	m	24	3	2	P	1
4126	09-118-02	I	m	53	2	0	na	na	no	no	1	f	24	3	2	P	1
4132	09-120-01	I	m	50	0	0	na	na	no	no	1	m	24	1	2	M	3
4145	09-125-01	I	m	20	2	1	dog	owned	no	no	1	m	24	1	2	P	1
4151	09-127-04	I	f	50	2	0	na	na	yes	no	1	f	24	4	2	M	5
4154	09-130-01	I	f	17	2	0	na	na	yes	no	1	f	24	3	2	M	2
4162	09-132-01	I	m	41	2	0	na	na	no	no	1	f	24	1	2	M	5
4167	09-137-01	I	m	50	0	0	na	na	no	no	1	f	24	3	2	P	1
4171	09-139-03	I	m	30	3	0	na	na	no	no	1	f	24	2	2	P	1
4172	09-139-04	I	m	30	3	0	na	na	no	no	1	f	24	2	2	P	1
4177	09-140-01	I	m	53	2	0	na	na	no	no	3	m	24	3	2	M	4
4199	09-202-03	I	f	28	3	0	na	na	no	no	3	m	24	1	2	P	1
4209	09-207-02	I	m	55	0	0	na	na	no	no	3	m	24	3	2	M	3
4222	09-213-01	I	f	39	1	0	na	na	no	no	3	m	24	3	2	P	1
4237	09-220-02	I	f	50	1	0	na	na	no	no	3	m	24	3	2	P	1
4266	09-235-02	I	f	57	2	0	na	na	no	no	3	m	24	3	2	P	1
4280	09-240-03	I	m	46	2	0	na	na	no	no	1	f	24	3	2	M	3
4283	09-241-03	I	m	55	2	0	na	na	yes	no	3	f	24	1	2	P	1
4304	09-247-01	I	m	72	0	0	na	na	no	no	3	m	24	3	2	M	4
4319	09-251-02	I	f	48	1	0	na	na	yes	no	3	m	24	3	2	M	3
4328	09-257-02	I	m	68	0	0	na	na	no	no	3	f	24	3	2	M	7
4333	09-261-01	I	m	70	2	0	na	na	no	no	3	m	24	3	2	P	1
4349	09-268-01	I	f	72	0	0	na	na	no	no	3	m	24	3	2	M	5
4350	09-269-01	I	m	33	3	0	na	na	no	no	1	f	24	2	2	P	1
4352	09-269-03	I	m	33	3	0	na	na	no	no	1	m	24	3	2	P	1
4356	09-271-01	I	f	24	2	0	na	na	no	no	3	f	24	3	2	M	4
4359	09-272-02	I	f	45	1	0	na	na	no	no	1	m	24	1	2	P	1
4374	09-278-01	I	m	60	2	0	na	na	yes	no	3	f	24	3	2	M	3
4396	09-304-01	I	f	26	2	0	na	na	no	no	3	f	24	4	2	M	5
4397	09-304-02	I	f	26	2	0	na	na	no	no	3	f	24	4	2	M	5
4419	09-313-01	I	m	40	2	0	na	na	no	yes	3	f	24	4	2	M	4
4440	09-321-01	I	m	75	2	0	na	na	no	yes	3	m	24	4	2	M	3
4442	09-323-01	I	f	32	1	0	na	na	no	yes	3	f	24	1	2	M	3
4447	09-326-01	I	f	45	0	0	na	na	no	no	3	m	24	1	2	P	1
4454	09-329-02	I	f	47	2	0	na	na	no	no	3	f	24	4	2	M	3
4503	09-349-02	I	m	50	2	0	na	na	no	no	3	m	24	4	2	P	1
4519	09-361-02	I	m	30	2	0	na	na	no	no	3	m	24	4	2	P	1
4542	10-105-01	J	f	39	3	0	na	na	no	no	1	m	24	1	2	M	5
4571	10-121-01	J	m	60	2	0	na	na	no	no	1	m	24	3	2	M	3
4613	10-309-01	J	f	68	1	0	na	na	no	no	3	m	24	4	2	M	4
4614	10-309-02	J	f	68	1	0	na	na	no	no	3	m	24	4	2	P	1
4626	10-320-01	J	f	57	0	0	na	na	no	no	3	m	24	4	2	P	1
4629	10-322-01	J	m	70	0	0	na	na	no	no	3	m	24	4	2	P	1
1088	02-302-01	B	m	32	1	0	na	na	no	no	3	f	30	4	2	P	1
1092	02-304-01	B	m	24	0	0	na	na	yes	yes	3	f	30	4	2	P	1
1096	02-305-02	B	f	35	3	0	na	na	no	no	3	f	30	1	2	P	1
1116	02-314-01	B	f	66	2	0	na	na	no	no	3	f	30	4	2	P	1
3246	06-132-02	F	f	70	1	0	na	na	no	no	1	m	30	3	2	P	1
55	01-113-01	A	m	72	2	1	dog	other	no	no	3	m	36	1	2	P	1
78	01-123-01	A	f	55	1	0	na	na	yes	no	3	f	36	3	2	M	5
101	01-138-02	A	m	14	4	0	na	na	no	no	3	m	36	3	2	P	1
139	01-202-01	A	f	45	1	2	dog	other	no	yes	3	m	36	3	2	M	7
143	01-203-01	A	f	45	1	0	na	na	no	yes	1	f	36	3	2	P	1
192	01-213-01	A	m	26	1	0	na	na	no	yes	3	f	36	4	2	P	1
212	01-219-01	A	m	31	2	0	na	na	yes	yes	3	m	36	1	2	P	1
239	01-228-03	A	f	39	2	0	na	na	yes	yes	3	f	36	3	2	P	1
242	01-229-01	A	m	35	1	0	na	na	no	yes	3	f	36	3	2	M	4
273	01-243-01	A	f	49	1	1	dog	owned	yes	yes	3	f	36	1	2	P	1
294	01-249-01	A	f	52	0	0	na	na	yes	yes	3	f	36	1	2	M	5
345	01-301-01	A	m	36	2	0	na	na	no	yes	3	f	36	4	2	P	1
368	01-304-08	A	m	28	3	0	na	na	yes	yes	3	f	36	1	2	P	1
369	01-304-09	A	m	28	3	0	na	na	yes	yes	3	f	36	1	2	M	5
424	01-316-01	A	m	28	1	0	na	na	yes	yes	3	f	36	1	2	P	1
453	01-328-01	A	f	55	0	0	na	na	yes	yes	3	f	36	4	2	M	4
466	01-332-02	A	f	39	2	0	na	na	no	yes	3	f	36	4	2	M	5
467	01-332-03	A	f	39	2	0	na	na	no	yes	3	m	36	3	2	M	5
511	02-102-01	B	m	60	1	2	dog	other	yes	yes	3	f	36	3	2	P	1
524	02-108-02	B	m	37	0	0	na	na	no	no	1	f	36	3	2	P	1
530	02-109-02	B	m	56	0	0	na	na	no	yes	1	f	36	4	2	P	1
555	02-115-01	B	m	52	0	0	na	na	no	yes	1	f	36	3	2	M	3
557	02-115-03	B	m	52	0	0	na	na	no	yes	1	f	36	3	2	P	1
561	02-116-01	B	f	45	1	1	dog	other	yes	yes	3	f	36	3	2	P	1
572	02-118-01	B	m	35	2	0	na	na	no	no	3	f	36	3	2	M	3
587	02-123-01	B	m	70	1	0	na	na	yes	yes	3	f	36	1	2	P	1
624	02-131-01	B	m	55	1	0	na	na	no	no	1	f	36	4	2	P	1
626	02-131-03	B	m	55	1	0	na	na	no	no	1	m	36	4	2	P	1
628	02-132-01	B	f	58	1	1	dog	other	yes	no	3	f	36	3	2	M	6
638	02-134-03	B	f	25	1	0	na	na	no	no	1	f	36	4	2	P	1
647	02-136-01	B	m	44	1	0	na	na	no	no	1	m	36	3	2	P	1
648	02-136-02	B	m	44	1	0	na	na	no	no	1	m	36	3	2	P	1
651	02-137-03	B	m	65	1	0	na	na	no	yes	1	f	36	1	2	P	1
658	02-138-01	B	m	46	1	0	na	na	no	no	1	f	36	3	2	P	1
698	02-145-02	B	f	56	2	0	na	na	no	no	3	m	36	3	2	P	1
702	02-146-01	B	m	35	3	0	na	na	yes	no	3	m	36	1	2	M	4
703	02-146-02	B	m	35	3	0	na	na	yes	no	3	m	36	1	2	M	4
745	02-157-02	B	m	35	5	0	na	na	no	yes	1	f	36	1	2	P	1
775	02-206-01	B	f	48	1	0	na	na	no	no	3	f	36	4	2	M	3
776	02-206-02	B	f	48	1	0	na	na	no	no	3	m	36	4	2	P	1
820	02-214-02	B	f	35	1	0	na	na	yes	yes	3	f	36	1	2	M	5
889	02-236-03	B	m	30	3	0	na	na	yes	no	3	f	36	1	2	M	4
901	02-237-06	B	f	32	2	0	na	na	no	no	3	f	36	1	2	M	3
930	02-244-02	B	m	43	0	0	na	na	no	no	3	f	36	3	2	M	3
946	02-247-02	B	f	45	1	0	na	na	no	no	3	f	36	3	2	M	6
978	02-259-02	B	m	68	0	0	na	na	no	no	3	m	36	3	2	P	1
980	02-260-01	B	m	48	1	0	na	na	yes	yes	3	f	36	1	2	P	1
984	02-261-01	B	m	46	0	1	dog	owned	yes	no	3	f	36	1	2	P	1
1034	02-278-01	B	f	27	1	1	dog	other	no	yes	3	f	36	3	2	P	1
1037	02-280-01	B	m	42	0	0	na	na	no	no	3	f	36	3	2	P	1
1054	02-288-01	B	f	64	1	0	na	na	no	no	3	f	36	1	2	P	1
1084	02-301-01	B	f	49	0	0	na	na	no	yes	3	m	36	4	2	P	1
1089	02-303-01	B	f	48	2	0	na	na	no	no	3	m	36	1	2	M	4
1174	02-338-02	B	f	45	2	0	na	na	yes	no	3	f	36	1	2	M	3
1191	02-345-01	B	f	38	2	0	na	na	no	yes	3	m	36	1	2	P	1
1200	02-347-03	B	m	60	2	0	na	na	no	yes	3	m	36	1	2	P	1
1205	02-349-01	B	f	52	0	0	na	na	no	yes	3	f	36	1	2	M	3
1206	02-349-02	B	f	52	0	0	na	na	no	yes	3	f	36	1	2	P	1
1218	02-353-01	B	m	73	4	0	na	na	yes	yes	3	m	36	1	2	P	1
1220	02-353-03	B	m	73	4	0	na	na	yes	yes	3	f	36	1	2	P	1
1235	02-360-01	B	f	53	2	0	na	na	yes	yes	3	f	36	1	2	P	1
1236	02-361-01	B	f	34	2	0	na	na	yes	no	3	f	36	4	2	P	1
1268	02-369-01	B	f	36	2	1	dog	other	yes	yes	3	f	36	1	1	P	1
1279	02-374-01	B	f	18	1	0	na	na	no	no	3	f	36	4	2	P	1
1285	02-378-02	B	m	37	5	0	na	na	no	yes	3	f	36	1	2	P	1
1301	02-382-01	B	f	42	1	0	na	na	no	no	3	f	36	4	2	P	1
1320	02-386-01	B	f	50	1	0	na	na	yes	no	3	f	36	1	2	M	4
1371	03-105-01	C	m	83	1	0	na	na	no	no	3	f	36	3	2	M	5
1389	03-112-01	C	f	39	3	0	na	na	no	no	1	m	36	3	2	M	3
1407	03-119-02	C	f	48	1	0	na	na	yes	no	1	m	36	1	2	P	1
1421	03-123-03	C	m	50	2	0	na	na	no	no	1	f	36	1	2	M	3
1431	03-124-01	C	f	64	0	0	na	na	no	no	3	m	36	1	2	P	1
1445	03-131-01	C	m	60	0	2	dog	owned	yes	no	3	f	36	3	2	M	3
1466	03-141-01	C	f	35	1	2	dog	other	no	no	1	f	36	1	2	P	1
1467	03-141-02	C	f	35	1	0	na	na	no	no	1	f	36	1	2	M	3
1499	03-153-01	C	f	73	2	0	na	na	no	no	1	f	36	3	2	P	1
1511	03-155-01	C	m	44	2	1	dog	other	no	no	1	m	36	3	2	P	1
1523	03-157-02	C	f	40	2	0	na	na	yes	no	3	f	36	3	2	P	1
1536	03-161-01	C	m	71	3	0	na	na	no	no	1	f	36	4	2	P	1
1548	03-201-01	C	m	`43	0	0	na	na	no	no	3	m	36	3	2	P	1
1552	03-203-01	C	f	53	1	0	na	na	no	yes	3	f	36	4	2	P	1
1568	03-207-03	C	f	69	4	0	na	na	yes	no	3	f	36	3	2	P	1
1573	03-208-02	C	f	58	1	0	na	na	no	no	3	m	36	1	2	M	4
1607	03-221-02	C	f	58	1	0	na	na	yes	yes	3	f	36	2	2	M	3
1609	03-222-01	C	f	48	1	0	na	na	no	yes	3	m	36	1	2	M	3
1683	03-253-03	C	f	51	1	0	na	na	no	no	3	m	36	3	2	M	3
1693	03-257-03	C	m	69	2	0	na	na	no	no	3	f	36	3	2	P	1
1695	03-258-01	C	f	29	3	0	na	na	no	no	3	m	36	3	2	M	3
1699	03-261-02	C	m	44	0	0	na	na	no	no	3	f	36	3	2	P	1
1700	03-261-03	C	m	44	0	0	na	na	no	no	3	m	36	3	2	P	1
1701	03-261-04	C	m	44	0	0	na	na	no	no	3	m	36	3	2	P	1
1714	03-268-02	C	f	33	2	0	na	na	no	no	3	m	36	3	2	P	1
1728	03-277-01	C	f	50	2	0	na	na	no	no	3	f	36	4	2	P	1
1749	03-285-01	C	f	37	3	0	na	na	yes	no	3	f	36	1	2	M	4
1766	03-289-01	C	m	73	1	0	na	na	no	no	3	m	36	3	2	P	1
1767	03-289-02	C	m	73	1	0	na	na	no	no	3	f	36	3	2	P	1
1799	03-308-01	C	f	49	1	0	na	na	no	no	3	f	36	4	2	P	1
1842	03-331-03	C	m	55	3	0	na	na	no	yes	3	m	36	4	2	M	2
1873	03-340-01	C	f	38	2	0	na	na	yes	yes	3	m	36	1	2	P	1
1887	03-347-01	C	m	38	0	0	na	na	yes	yes	3	f	36	1	2	P	1
1896	03-351-01	C	f	41	2	0	na	na	no	no	3	m	36	1	2	P	1
1898	03-352-01	C	m	18	1	0	na	na	yes	yes	2	f	36	1	2	M	5
1902	03-353-02	C	m	54	0	0	na	na	yes	yes	3	f	36	4	2	M	3
1920	03-356-09	C	m	57	3	0	na	na	no	yes	3	f	36	1	2	M	3
1930	03-360-01	C	f	62	0	0	na	na	no	yes	3	f	36	4	2	P	1
1933	03-362-01	C	f	60	1	0	na	na	no	yes	3	m	36	4	2	P	1
1937	03-364-01	C	m	63	4	0	na	na	yes	no	3	m	36	1	2	M	3
1938	03-364-02	C	m	63	4	0	na	na	yes	no	3	f	36	1	2	P	1
1952	04-104-01	D	m	40	2	0	na	na	no	no	1	f	36	4	2	M	4
1966	04-108-02	D	m	37	2	0	na	na	no	no	1	f	36	1	2	M	4
1991	04-118-01	D	f	39	0	0	na	na	no	no	3	m	36	1	2	P	1
1999	04-120-02	D	f	68	0	0	na	na	no	no	2	f	36	4	2	P	1
2026	04-128-01	D	f	26	1	0	na	na	no	no	1	m	36	4	2	P	1
2101	04-220-02	D	f	30	2	0	na	na	yes	no	3	f	36	1	2	M	5
2105	04-223-01	D	f	52	0	0	na	na	yes	no	3	f	36	3	2	P	1
2111	04-228-01	D	f	36	2	0	na	na	yes	no	3	f	36	3	2	P	1
2131	04-237-02	D	f	71	4	0	na	na	yes	no	3	f	36	4	2	M	3
2138	04-240-01	D	m	39	3	0	na	na	no	no	3	f	36	3	2	P	1
2140	04-242-01	D	f	32	2	0	na	na	yes	no	3	m	36	1	2	P	1
2164	04-253-03	D	f	27	1	0	na	na	no	no	3	f	36	4	2	P	1
2180	04-304-02	D	f	50	2	0	na	na	yes	no	3	f	36	4	2	P	1
2183	04-305-02	D	f	45	2	0	na	na	no	yes	3	f	36	4	2	P	1
2189	04-307-01	D	m	58	1	0	na	na	no	yes	3	f	36	1	2	P	1
2211	04-315-01	D	m	33	1	0	na	na	yes	yes	3	f	36	4	2	M	5
2218	04-319-02	D	f	21	2	0	na	na	no	yes	3	f	36	4	2	M	3
2281	05-106-02	E	m	50	1	0	na	na	no	no	1	f	36	4	2	M	3
2291	05-111-02	E	m	91	3	0	na	na	no	no	1	m	36	1	2	M	4
2332	05-120-02	E	m	37	5	0	na	na	no	yes	1	f	36	1	2	M	4
2382	05-132-05	E	m	62	4	0	na	na	yes	no	1	f	36	1	2	M	3
2406	05-135-03	E	m	37	3	0	na	na	yes	yes	3	f	36	3	2	M	2
2423	05-141-01	E	f	50	1	0	na	na	no	yes	3	f	36	3	2	P	1
2525	05-176-01	E	f	35	4	0	na	na	no	no	3	f	36	3	2	M	7
2552	05-183-02	E	m	40	2	1	dog	other	yes	yes	1	f	36	3	2	P	1
2609	05-217-01	E	m	49	1	0	na	na	no	no	3	f	36	4	2	P	1
2627	05-225-02	E	m	65	2	0	na	na	no	no	3	f	36	1	2	P	1
2628	05-225-03	E	m	65	2	0	na	na	no	no	3	f	36	1	2	M	4
2646	05-233-01	E	f	30	3	0	na	na	no	no	3	f	36	3	2	M	3
2709	05-253-06	E	m	65	1	0	na	na	yes	no	3	f	36	3	2	M	3
2710	05-253-07	E	m	65	1	0	na	na	yes	no	3	m	36	1	2	M	5
2750	05-265-01	E	f	60	2	0	na	na	no	no	3	f	36	2	2	M	3
2804	05-279-05	E	m	64	0	0	na	na	yes	no	3	m	36	1	2	P	1
2822	05-286-01	E	f	41	1	0	na	na	yes	yes	3	f	36	1	2	P	1
2826	05-289-01	E	m	21	4	0	na	na	no	yes	3	m	36	1	2	M	2
2829	05-289-04	E	m	21	4	0	na	na	no	yes	3	f	36	3	2	M	3
2877	05-309-01	E	f	40	3	0	na	na	yes	yes	3	f	36	3	2	P	1
2982	05-335-06	E	f	33	2	0	na	na	no	no	3	m	36	4	2	P	1
3018	05-345-02	E	m	48	2	0	na	na	no	no	3	m	36	4	2	M	3
3024	05-346-01	E	f	72	0	0	na	na	no	no	3	f	36	3	2	M	7
3026	05-347-02	E	f	36	0	0	na	na	yes	yes	3	m	36	4	2	P	1
3057	05-358-01	E	f	19	0	0	na	na	no	yes	1	f	36	3	2	P	1
3122	05-381-03	E	f	59	3	0	na	na	no	yes	3	m	36	4	2	P	1
3149	05-388-02	E	f	71	3	0	na	na	yes	no	3	m	36	1	2	P	1
3151	05-389-02	E	m	68	1	0	na	na	no	yes	3	f	36	1	2	P	1
3152	05-389-03	E	m	68	1	0	na	na	no	yes	3	f	36	4	2	P	1
3154	05-389-05	E	m	68	1	0	na	na	no	yes	3	f	36	1	2	M	5
3214	06-114-01	F	m	42	1	0	na	na	no	no	3	m	36	3	2	P	1
3223	06-119-01	F	m	51	1	1	dog	owned	no	no	1	m	36	3	1	P	1
3292	06-224-02	F	m	59	4	0	na	na	no	no	3	m	36	3	2	P	1
3295	06-225-01	F	m	57	3	0	na	na	no	no	3	m	36	3	2	M	4
3346	06-243-01	F	f	46	1	0	na	na	no	no	3	f	36	3	2	P	1
3349	06-244-02	F	f	45	1	0	na	na	no	no	3	f	36	3	2	M	3
3382	06-311-01	F	m	31	2	0	na	na	no	yes	3	m	36	1	2	M	7
3386	06-313-01	F	f	32	3	0	na	na	no	no	3	m	36	4	2	P	1
3418	06-322-01	F	f	37	2	0	na	na	no	yes	3	f	36	1	2	P	1
3420	06-322-03	F	f	37	2	0	na	na	no	yes	3	m	36	1	2	P	1
3425	06-324-01	F	m	27	1	0	na	na	no	yes	3	m	36	4	2	M	5
3426	06-324-02	F	m	27	1	0	na	na	no	yes	3	m	36	4	2	P	1
3453	07-104-01	G	m	55	3	0	na	na	no	no	1	f	36	3	2	M	3
3456	07-104-04	G	m	55	3	0	na	na	no	no	1	f	36	3	2	P	1
3465	07-107-01	G	m	35	3	0	na	na	no	no	3	f	36	3	2	M	4
3475	07-114-01	G	f	36	1	1	dog	other	no	no	1	f	36	3	2	M	7
3509	07-204-02	G	m	70	1	0	na	na	no	no	3	f	36	1	2	P	1
3612	07-256-02	G	f	42	1	0	na	na	no	no	3	f	36	3	2	M	6
3625	07-264-01	G	m	58	2	0	na	na	no	no	3	f	36	3	2	M	4
3630	07-266-01	G	f	54	2	0	na	na	no	no	3	f	36	4	2	P	1
3644	07-270-01	G	f	27	2	0	na	na	no	yes	3	f	36	3	2	M	6
3648	07-272-01	G	f	53	2	0	na	na	yes	no	3	m	36	1	2	P	1
3658	07-301-02	G	f	36	3	2	dog	owned	no	no	3	f	36	4	2	P	1
3674	07-307-01	G	f	34	2	0	na	na	no	no	3	m	36	4	2	P	1
3720	07-327-01	G	f	33	2	0	na	na	no	no	3	m	36	1	2	P	1
3735	07-332-01	G	m	63	0	0	na	na	no	yes	3	f	36	3	2	M	5
3757	08-105-01	H	m	43	4	0	na	na	no	no	1	m	36	3	2	M	5
3778	08-111-01	H	f	39	2	0	na	na	no	no	1	m	36	1	2	M	2
3820	08-132-03	H	m	41	2	0	na	na	no	no	1	m	36	3	2	M	3
3841	08-208-01	H	m	44	0	0	na	na	no	no	3	m	36	1	2	P	1
3849	08-211-01	H	m	56	3	0	na	na	no	no	3	f	36	3	2	P	1
3873	08-226-02	H	f	60	3	0	na	na	no	no	3	m	36	3	2	P	1
3933	08-263-02	H	m	71	0	0	na	na	no	no	3	f	36	3	2	P	1
3951	08-272-01	H	m	58	0	0	na	na	no	no	3	f	36	1	2	M	3
3982	08-310-01	H	m	30	0	0	na	na	no	yes	3	m	36	4	2	P	1
4001	08-317-07	H	f	17	2	0	na	na	no	yes	3	f	36	4	2	M	7
4020	08-329-01	H	f	38	5	0	na	na	no	no	3	m	36	4	2	P	1
4021	08-330-01	H	f	60	0	0	na	na	no	no	3	f	36	4	2	P	1
4027	08-333-01	H	f	48	3	0	na	na	no	no	3	f	36	4	2	P	1
4029	08-333-03	H	f	48	3	0	na	na	no	no	3	m	36	4	2	M	3
4038	08-338-03	H	f	73	1	0	na	na	no	no	3	f	36	1	2	P	1
4050	08-344-04	H	f	58	2	0	na	na	no	no	3	f	36	4	2	P	1
4119	09-113-13	I	m	59	0	0	na	na	no	no	1	f	36	3	2	P	1
4148	09-127-01	I	f	50	2	0	na	na	yes	no	1	m	36	2	2	M	5
4185	09-144-03	I	f	35	0	0	na	na	no	no	1	m	36	1	2	P	1
4198	09-202-02	I	f	28	3	0	na	na	no	no	3	m	36	1	2	M	2
4220	09-212-02	I	f	50	0	0	na	na	no	no	3	m	36	3	2	M	5
4231	09-219-01	I	m	77	1	0	na	na	no	no	3	m	36	3	2	P	1
4232	09-219-02	I	m	77	1	0	na	na	no	no	3	f	36	3	2	P	1
4239	09-222-01	I	m	50	0	0	na	na	no	no	3	m	36	3	2	P	1
4253	09-226-02	I	m	44	2	0	na	na	no	no	3	m	36	2	2	P	1
4257	09-230-01	I	m	45	0	0	na	na	no	no	3	m	36	3	2	P	1
4263	09-234-02	I	f	64	1	0	na	na	no	no	3	f	36	1	2	P	1
4268	09-236-02	I	f	60	1	0	na	na	no	no	3	f	36	2	2	M	3
4277	09-239-01	I	m	51	2	0	na	na	no	no	3	m	36	3	2	M	6
4295	09-245-04	I	m	35	2	0	na	na	yes	yes	3	f	36	1	2	M	3
4329	09-258-01	I	m	50	4	0	na	na	no	no	3	f	36	3	2	M	4
4331	09-259-02	I	m	51	1	0	na	na	no	no	3	m	36	3	2	M	5
4332	09-260-01	I	m	35	4	0	na	na	no	no	3	m	36	2	2	P	1
4345	09-265-03	I	f	58	2	0	na	na	yes	no	3	m	36	3	2	M	3
4380	09-280-03	I	f	56	7	0	na	na	no	no	3	f	36	3	2	M	5
4405	09-309-01	I	m	56	4	0	na	na	no	yes	3	m	36	1	2	P	1
4414	09-312-02	I	f	41	1	0	na	na	no	no	1	f	36	4	2	P	1
4428	09-317-02	I	f	40	3	0	na	na	no	no	3	f	36	1	2	P	1
4456	09-330-01	I	f	63	0	0	na	na	no	no	3	f	36	4	2	M	3
4464	09-335-01	I	m	42	1	0	na	na	no	no	3	f	36	1	2	P	1
4476	09-340-01	I	m	46	0	0	na	na	yes	yes	3	m	36	1	2	P	1
4477	09-340-02	I	m	46	0	0	na	na	yes	yes	3	m	36	1	2	P	1
4484	09-345-02	I	f	37	1	0	na	na	yes	no	3	f	36	1	2	P	1
4510	09-355-01	I	m	38	1	0	na	na	no	yes	3	m	36	4	2	M	2
4574	10-202-01	J	f	35	2	0	na	na	no	no	3	m	36	1	2	P	1
4599	10-302-01	J	f	53	1	0	na	na	no	no	3	m	36	4	1	P	1
4627	10-321-01	J	m	48	2	0	na	na	no	no	3	m	36	4	2	M	3
4638	10-327-01	J	f	61	2	0	na	na	no	no	3	m	36	4	1	P	1
4646	10-333-01	J	m	85	1	0	na	na	no	no	3	m	36	4	2	M	7
1095	02-305-01	B	f	35	3	0	na	na	no	no	3	f	42	1	2	P	1
1133	02-321-01	B	f	23	1	0	na	na	yes	no	3	f	42	4	2	P	1
42	01-110-01	A	m	71	0	0	na	na	no	no	1	f	48	3	2	P	1
110	01-140-01	A	m	38	2	0	na	na	yes	yes	2	f	48	3	2	M	5
138	01-201-03	A	m	50	1	0	na	na	no	yes	3	f	48	2	2	P	1
179	01-211-01	A	m	16	1	0	na	na	yes	yes	3	f	48	3	2	M	na
253	01-233-01	A	m	45	0	0	na	na	no	yes	3	m	48	3	2	M	na
289	01-248-01	A	f	24	2	0	na	na	yes	yes	3	f	48	3	2	P	1
306	01-250-08	A	m	30	1	0	na	na	no	yes	1	f	48	1	2	P	1
352	01-303-01	A	f	45	1	0	na	na	yes	no	3	f	48	4	2	P	1
403	01-312-02	A	f	37	2	0	na	na	no	no	3	f	48	4	2	P	1
446	01-325-01	A	m	60	0	0	na	na	yes	yes	3	f	48	4	2	P	1
450	01-327-01	A	f	65	1	0	na	na	no	yes	3	m	48	4	2	P	1
470	01-333-02	A	f	45	1	0	na	na	no	no	3	m	48	1	2	M	3
549	02-113-01	B	m	70	1	0	na	na	yes	no	3	f	48	3	2	P	1
755	02-159-06	B	f	56	2	0	na	na	no	no	1	f	48	1	2	M	7
773	02-205-03	B	m	60	1	0	na	na	yes	yes	3	m	48	3	2	M	6
779	02-207-01	B	f	65	2	0	na	na	yes	no	3	m	48	1	2	P	1
887	02-236-01	B	m	30	3	0	na	na	yes	no	3	f	48	1	2	M	4
906	02-238-02	B	f	45	0	0	na	na	no	no	3	m	48	3	2	M	4
923	02-242-01	B	m	30	2	0	na	na	no	yes	3	f	48	3	2	P	1
959	02-251-01	B	f	48	1	0	na	na	no	no	3	f	48	3	2	P	1
1017	02-272-01	B	f	51	1	0	na	na	yes	no	3	f	48	3	2	P	1
1027	02-276-01	B	m	40	1	1	dog	other	yes	yes	3	m	48	1	2	P	1
1048	02-286-01	B	m	48	1	0	na	na	yes	no	3	f	48	3	2	P	1
1124	02-318-01	B	m	40	0	0	na	na	yes	yes	3	m	48	4	2	P	1
1167	02-336-01	B	f	72	1	0	na	na	no	no	3	f	48	4	2	P	1
1181	02-340-04	B	f	54	2	0	na	na	no	no	3	f	48	4	2	P	1
1190	02-344-01	B	m	29	5	0	na	na	yes	yes	3	f	48	1	2	P	1
1202	02-348-01	B	f	43	0	0	na	na	yes	no	3	f	48	1	2	M	3
1215	02-351-01	B	f	40	1	0	na	na	yes	yes	3	f	48	4	2	M	4
1246	02-365-02	B	m	44	1	0	na	na	no	yes	1	m	48	4	2	P	1
1256	02-366-03	B	m	36	1	0	na	na	yes	yes	3	f	48	4	2	P	1
1257	02-366-04	B	m	36	1	0	na	na	yes	yes	3	f	48	4	2	P	1
1278	02-373-01	B	f	24	1	0	na	na	no	no	3	m	48	4	2	P	1
1293	02-379-03	B	f	57	9	1	dog	other	no	yes	3	m	48	1	2	P	1
1299	02-381-01	B	f	35	4	1	dog	owned	yes	yes	3	f	48	4	2	M	3
1370	03-104-01	C	m	56	0	0	na	na	no	no	3	f	48	3	2	P	1
1384	03-111-01	C	f	70	1	0	na	na	no	no	3	f	48	3	2	M	5
1385	03-111-02	C	f	70	1	0	na	na	no	no	3	m	48	3	2	M	5
1392	03-114-02	C	f	39	1	0	na	na	yes	no	1	f	48	1	2	M	3
1446	03-132-01	C	f	43	1	0	na	na	no	no	1	f	48	3	2	P	1
1458	03-139-03	C	f	67	0	0	na	na	no	no	1	f	48	2	2	P	1
1481	03-146-02	C	m	48	0	0	na	na	no	no	1	f	48	3	2	P	1
1492	03-152-01	C	f	52	0	1	dog	other	no	yes	3	f	48	3	2	P	1
1551	03-202-02	C	f	55	1	0	na	na	no	no	3	f	48	1	2	P	1
1647	03-243-01	C	f	58	2	0	na	na	no	no	3	m	48	3	2	P	1
1651	03-245-01	C	m	52	1	0	na	na	no	yes	3	f	48	3	2	P	1
1685	03-255-01	C	f	45	0	0	na	na	no	no	3	m	48	1	2	P	1
1686	03-255-02	C	f	45	0	0	na	na	no	no	3	f	48	1	2	M	3
1698	03-261-01	C	m	44	0	0	na	na	no	no	3	f	48	3	2	P	1
1717	03-271-01	C	f	31	2	0	na	na	no	no	3	f	48	4	2	M	3
1739	03-282-01	C	f	35	3	0	na	na	no	no	3	f	48	1	2	P	1
1742	03-282-04	C	f	35	3	0	na	na	no	no	3	f	48	1	2	P	1
1743	03-283-01	C	f	16	2	0	na	na	yes	no	3	f	48	3	2	P	1
1750	03-285-02	C	f	37	3	0	na	na	yes	no	3	f	48	1	2	M	3
1757	03-287-01	C	m	31	2	0	na	na	yes	yes	3	f	48	3	2	P	1
1809	03-312-01	C	f	70	1	0	na	na	yes	yes	3	f	48	4	2	P	1
1811	03-314-01	C	f	33	3	0	na	na	yes	no	3	m	48	4	2	P	1
1812	03-314-02	C	f	33	3	0	na	na	yes	no	3	m	48	4	2	P	1
1913	03-356-02	C	m	57	3	0	na	na	no	yes	3	f	48	1	2	P	1
1915	03-356-04	C	m	57	3	0	na	na	no	yes	3	m	48	1	2	P	1
2003	04-121-01	D	m	50	1	0	na	na	no	no	1	f	48	1	2	P	1
2066	04-206-01	D	m	38	2	0	na	na	no	no	3	f	48	3	2	P	1
2077	04-213-03	D	f	36	4	0	na	na	yes	no	3	f	48	3	2	P	1
2091	04-216-03	D	m	32	2	0	na	na	no	no	3	f	48	4	2	P	1
2106	04-224-01	D	f	34	2	0	na	na	no	no	3	m	48	2	2	P	1
2149	04-246-01	D	m	50	2	1	dog	other	no	no	3	f	48	3	2	P	1
2193	04-309-01	D	f	37	1	0	na	na	no	no	3	f	48	4	2	P	1
2223	04-322-01	D	f	60	1	0	na	na	no	no	3	f	48	3	2	P	1
2273	05-104-01	E	f	74	1	0	na	na	no	no	3	m	48	4	2	M	4
2513	05-171-02	E	m	55	1	0	na	na	yes	yes	3	f	48	3	2	P	1
2760	05-268-01	E	f	25	1	0	na	na	no	no	3	m	48	1	2	M	4
2784	05-275-01	E	f	55	1	0	na	na	yes	yes	3	m	48	3	2	M	4
2875	05-308-01	E	m	77	1	0	na	na	no	no	3	m	48	1	2	P	1
2876	05-308-02	E	m	77	1	0	na	na	no	no	3	m	48	1	2	P	1
2895	05-313-06	E	f	56	0	0	na	na	no	yes	1	f	48	1	2	M	3
2927	05-319-02	E	m	78	4	0	na	na	no	yes	3	f	48	4	2	M	4
2999	05-338-01	E	f	34	4	1	dog	other	yes	no	3	f	48	4	2	M	4
3008	05-342-01	E	f	45	2	0	na	na	yes	no	2	m	48	4	2	P	1
3020	05-345-04	E	m	48	2	0	na	na	no	no	3	f	48	4	2	P	1
3193	06-101-02	F	m	39	2	0	na	na	no	no	1	f	48	3	2	P	1
3196	06-102-01	F	m	81	2	0	na	na	no	no	1	m	48	3	2	P	1
3209	06-110-01	F	m	47	1	0	na	na	no	no	1	m	48	1	2	P	1
3228	06-121-01	F	f	31	3	0	na	na	no	no	1	m	48	3	2	P	1
3241	06-130-01	F	f	55	1	0	na	na	no	no	1	m	48	3	2	P	1
3242	06-130-02	F	f	55	1	0	na	na	no	no	1	m	48	3	2	P	1
3243	06-130-03	F	f	55	1	0	na	na	no	no	1	f	48	3	2	M	3
3250	06-201-01	F	m	62	3	0	na	na	no	no	1	m	48	3	2	P	1
3296	06-225-02	F	m	57	3	0	na	na	no	no	3	m	48	3	2	P	1
3305	06-231-01	F	m	32	1	0	na	na	no	no	3	f	48	3	2	P	1
3316	06-234-02	F	m	58	1	0	na	na	no	no	3	f	48	3	2	P	1
3384	06-312-02	F	m	53	0	0	na	na	no	yes	3	f	48	4	2	P	1
3388	06-315-01	F	m	24	5	0	na	na	no	no	3	m	48	4	2	P	1
3444	07-102-01	G	f	47	2	0	na	na	no	no	1	f	48	3	2	M	3
3476	07-115-01	G	m	42	1	0	na	na	no	no	1	f	48	4	2	M	5
3477	07-115-02	G	m	42	1	0	na	na	no	no	1	m	48	1	2	M	7
3533	07-216-04	G	f	60	3	0	na	na	yes	no	3	f	48	3	2	P	1
3544	07-218-02	G	f	45	2	0	na	na	no	no	3	f	48	3	2	P	1
3573	07-237-01	G	f	67	0	0	na	na	no	no	3	f	48	3	2	P	1
3578	07-238-03	G	f	63	0	0	na	na	no	no	3	f	48	1	2	P	1
3594	07-246-01	G	f	52	0	0	na	na	no	no	1	f	48	3	2	M	7
3595	07-246-02	G	f	52	0	0	na	na	no	no	1	f	48	1	2	M	7
3596	07-247-01	G	m	73	1	0	na	na	no	no	3	m	48	3	2	P	1
3609	07-255-02	G	f	35	2	0	na	na	no	no	3	f	48	3	2	P	1
3610	07-255-03	G	f	35	2	0	na	na	no	no	3	m	48	3	2	P	1
3619	07-259-03	G	f	60	0	0	na	na	no	no	3	f	48	3	2	P	1
3635	07-269-02	G	f	53	1	0	na	na	no	no	3	f	48	3	2	P	1
3646	07-270-03	G	f	27	2	0	na	na	no	yes	3	f	48	3	2	M	6
3649	07-272-02	G	f	53	2	0	na	na	yes	no	3	f	48	3	2	M	3
3668	07-305-01	G	m	48	3	0	na	na	yes	yes	3	f	48	4	2	M	3
3711	07-323-01	G	f	40	4	0	na	na	no	no	3	m	48	4	2	P	1
3743	07-336-01	G	f	38	0	0	na	na	no	no	3	f	48	4	2	P	1
3751	08-101-02	H	m	60	4	0	na	na	no	no	1	f	48	3	2	M	7
3853	08-213-01	H	m	69	1	0	na	na	no	no	3	m	48	2	2	P	1
3875	08-227-01	H	m	56	0	0	na	na	no	no	3	f	48	3	2	P	1
3908	08-247-01	H	m	46	1	0	na	na	no	no	3	m	48	1	2	P	1
3910	08-247-03	H	m	46	1	0	na	na	no	no	3	m	48	1	2	P	1
3932	08-263-01	H	m	71	0	0	na	na	no	no	3	m	48	3	2	P	1
3940	08-267-01	H	m	65	2	0	na	na	no	no	3	f	48	3	2	M	5
3948	08-271-01	H	f	57	1	0	na	na	no	no	3	f	48	1	2	P	1
3949	08-271-02	H	f	57	1	0	na	na	no	no	3	f	48	1	2	M	3
4023	08-330-03	H	f	60	0	0	na	na	no	no	3	m	48	4	2	M	3
4080	09-101-01	I	m	67	0	0	na	na	no	no	1	f	48	1	2	M	3
4142	09-123-06	I	m	65	2	0	na	na	no	no	1	f	48	3	2	P	1
4163	09-133-01	I	m	48	0	0	na	na	no	no	1	m	48	3	2	P	1
4183	09-144-01	I	f	35	0	0	na	na	no	no	1	f	48	3	2	M	2
4197	09-202-01	I	f	28	3	0	na	na	no	no	3	f	48	3	2	P	1
4200	09-203-01	I	f	50	0	0	na	na	no	no	3	m	48	3	2	P	1
4201	09-203-02	I	f	50	0	0	na	na	no	no	3	m	48	3	2	P	1
4238	09-221-01	I	f	48	3	0	na	na	yes	no	3	f	48	3	2	P	1
4241	09-223-01	I	m	46	2	0	na	na	no	no	3	f	48	3	2	P	1
4259	09-231-01	I	f	54	1	0	na	na	yes	no	3	m	48	3	2	M	3
4279	09-240-02	I	m	46	2	0	na	na	no	no	1	f	48	1	2	M	3
4289	09-243-01	I	m	36	3	0	na	na	no	no	3	f	48	3	2	P	1
4310	09-249-01	I	m	63	2	0	na	na	no	no	3	f	48	1	2	M	3
4316	09-250-03	I	f	37	3	0	na	na	no	no	3	m	48	1	2	P	1
4330	09-259-01	I	m	51	1	0	na	na	no	no	3	f	48	3	2	P	1
4376	09-279-01	I	f	60	0	0	na	na	no	no	3	f	48	1	2	P	1
4400	09-307-01	I	m	63	2	0	na	na	no	no	3	m	48	4	2	P	1
4413	09-312-01	I	f	41	1	0	na	na	no	no	1	f	48	4	2	P	1
4433	09-319-01	I	m	38	2	0	na	na	yes	yes	3	f	48	4	2	M	2
4434	09-320-01	I	f	25	0	0	na	na	no	no	3	m	48	2	2	M	4
4518	09-361-01	I	m	30	2	0	na	na	no	no	3	f	48	4	2	P	1
4535	09-371-01	I	m	58	1	0	na	na	no	no	3	m	48	4	2	P	1
4563	10-117-02	J	f	57	1	0	na	na	no	no	1	f	48	1	2	P	1
4564	10-117-03	J	f	57	1	0	na	na	no	no	1	m	48	1	2	P	1
4575	10-202-02	J	f	35	2	0	na	na	no	no	3	f	48	3	2	P	1
4591	10-211-01	J	m	49	3	0	na	na	no	no	3	f	48	3	2	P	1
83	01-125-01	A	f	21	0	1	dog	other	no	no	3	f	60	3	2	P	1
172	01-209-01	A	f	50	1	0	na	na	yes	yes	2	f	60	1	2	P	1
258	01-235-01	A	m	20	2	0	na	na	yes	yes	3	f	60	3	2	P	1
260	01-236-01	A	m	53	0	0	na	na	no	yes	1	m	60	1	2	P	1
261	01-236-02	A	m	53	0	0	na	na	no	yes	1	f	60	1	2	P	1
319	01-253-02	A	m	24	1	0	na	na	yes	yes	3	f	60	3	2	M	5
420	01-315-02	A	m	32	4	0	na	na	no	yes	3	f	60	1	2	M	5
435	01-319-01	A	m	64	0	0	na	na	no	no	3	f	60	4	2	P	1
471	01-333-03	A	f	45	1	0	na	na	no	no	3	f	60	4	2	M	3
487	01-338-01	A	m	27	1	0	na	na	no	yes	3	f	60	4	2	M	3
509	02-101-01	B	m	52	1	0	na	na	yes	no	1	f	60	3	2	P	1
576	02-120-02	B	f	58	2	0	na	na	yes	yes	3	m	60	3	2	M	2
597	02-124-01	B	f	37	3	0	na	na	yes	no	3	f	60	4	2	M	4
610	02-127-01	B	m	45	0	1	dog	other	no	yes	3	f	60	1	2	P	1
660	02-138-03	B	m	46	1	0	na	na	no	no	1	f	60	1	2	M	4
697	02-145-01	B	f	56	2	0	na	na	no	no	3	m	60	3	2	P	1
762	02-201-03	B	f	32	2	0	na	na	yes	no	3	f	60	3	2	P	1
785	02-210-01	B	m	87	0	0	na	na	no	no	1	f	60	3	2	M	3
793	02-2101-01	B	f	44	4	1	dog	other	yes	no	3	f	60	3	2	P	1
794	02-2101-02	B	f	44	4	1	dog	other	yes	no	3	f	60	3	2	P	1
916	02-241-02	B	m	42	0	0	na	na	yes	yes	3	f	60	3	2	P	1
938	02-245-01	B	m	27	1	0	na	na	no	no	3	f	60	3	2	P	1
956	02-250-01	B	f	65	1	0	na	na	yes	no	3	f	60	3	2	M	3
981	02-260-02	B	m	48	1	0	na	na	yes	yes	3	f	60	1	2	P	1
1061	02-291-01	B	m	35	3	0	na	na	no	no	3	f	60	3	2	P	1
1090	02-303-02	B	f	48	2	0	na	na	no	no	3	f	60	4	2	M	4
1111	02-311-02	B	f	80	0	0	na	na	no	no	3	m	60	4	2	P	1
1171	02-337-03	B	f	47	0	0	na	na	no	yes	3	m	60	4	2	P	1
1239	02-363-01	B	m	46	2	0	na	na	yes	yes	3	m	60	4	2	P	1
1240	02-363-02	B	m	46	2	0	na	na	yes	yes	3	f	60	4	2	M	3
1367	03-102-01	C	m	73	1	0	na	na	no	no	1	m	60	1	2	P	1
1567	03-207-02	C	f	69	4	0	na	na	yes	no	3	m	60	3	2	P	1
1569	03-207-04	C	f	69	4	0	na	na	yes	no	3	m	60	3	2	M	4
1572	03-208-01	C	f	58	1	0	na	na	no	no	3	m	60	1	2	P	1
1583	03-212-01	C	f	55	1	0	na	na	no	no	3	f	60	2	2	P	1
1613	03-223-03	C	f	43	2	0	na	na	yes	yes	3	f	60	1	2	M	3
1637	03-237-01	C	m	80	2	0	na	na	yes	yes	3	f	60	3	2	M	3
1642	03-239-01	C	m	50	0	0	na	na	yes	no	3	f	60	3	2	P	1
1681	03-253-01	C	f	51	1	0	na	na	no	no	3	f	60	3	2	P	1
1682	03-253-02	C	f	51	1	0	na	na	no	no	3	m	60	3	2	P	1
1684	03-254-01	C	f	27	2	0	na	na	no	no	3	f	60	2	2	M	5
1696	03-259-01	C	m	56	2	0	na	na	no	no	3	f	60	3	2	P	1
1711	03-267-01	C	m	42	2	0	na	na	no	no	3	m	60	3	2	M	5
1732	03-278-02	C	f	53	3	0	na	na	yes	no	3	f	60	3	2	P	1
1751	03-285-03	C	f	37	3	0	na	na	yes	no	3	f	60	1	2	P	1
1789	03-303-01	C	m	42	1	0	na	na	no	no	3	m	60	4	2	P	1
1794	03-306-02	C	f	66	2	0	na	na	yes	no	3	f	60	4	2	M	3
1843	03-331-04	C	m	55	3	0	na	na	no	yes	3	f	60	4	2	P	1
1927	03-357-01	C	m	38	1	0	na	na	no	yes	3	f	60	4	2	P	1
1931	03-361-01	C	m	52	0	0	na	na	no	no	3	f	60	1	2	P	1
1939	03-365-01	C	m	29	0	0	na	na	no	no	3	m	60	4	2	P	1
1967	04-108-03	D	m	37	2	0	na	na	no	no	1	m	60	1	2	P	1
2064	04-205-01	D	m	30	2	0	na	na	no	no	3	f	60	3	2	P	1
2115	04-231-01	D	m	56	0	1	dog	other	no	no	3	f	60	2	2	P	1
2144	04-244-01	D	m	26	2	0	na	na	yes	no	3	m	60	3	2	P	1
2219	04-320-01	D	f	32	2	0	na	na	yes	yes	3	f	60	4	2	M	3
2220	04-320-02	D	f	32	2	0	na	na	yes	yes	3	m	60	4	2	M	3
2297	05-112-03	E	m	72	1	0	na	na	no	no	1	f	60	1	2	P	1
2383	05-132-06	E	m	62	4	0	na	na	yes	no	1	m	60	1	2	M	3
2639	05-230-02	E	m	71	2	0	na	na	no	no	3	f	60	3	2	P	1
2650	05-235-03	E	f	28	2	0	na	na	no	no	3	f	60	4	2	M	5
2688	05-250-02	E	f	55	3	0	na	na	no	no	3	f	60	1	2	M	3
2720	05-255-04	E	m	55	3	0	na	na	no	no	3	f	60	3	2	P	1
2861	05-302-04	E	f	47	4	0	na	na	no	yes	3	f	60	1	2	M	5
2868	05-304-02	E	f	30	4	0	na	na	yes	no	3	f	60	2	2	P	1
2934	05-320-03	E	m	35	1	0	na	na	yes	yes	3	f	60	1	2	P	1
3058	05-358-02	E	f	19	0	0	na	na	no	yes	1	m	60	4	2	M	4
3115	05-377-01	E	m	38	0	0	na	na	no	yes	3	f	60	4	2	P	1
3153	05-389-04	E	m	68	1	0	na	na	no	yes	3	f	60	1	2	M	5
3210	06-110-02	F	m	47	1	0	na	na	no	no	1	m	60	1	2	P	1
3225	06-120-01	F	f	53	2	0	na	na	no	no	1	f	60	1	2	M	3
3255	06-203-01	F	f	52	0	0	na	na	no	no	3	m	60	3	2	P	1
3263	06-210-01	F	f	50	0	0	na	na	no	no	3	m	60	4	2	P	1
3264	06-210-02	F	f	50	0	0	na	na	no	no	3	m	60	4	2	P	1
3272	06-216-01	F	f	4	1	0	na	na	no	no	3	m	60	3	2	P	1
3280	06-221-01	F	f	70	0	0	na	na	no	no	3	f	60	3	2	P	1
3299	06-226-01	F	m	67	0	0	na	na	no	no	3	m	60	4	2	P	1
3301	06-228-01	F	m	45	0	0	na	na	no	no	3	m	60	1	2	P	1
3302	06-228-02	F	m	45	0	0	na	na	no	no	3	m	60	1	2	P	1
3350	06-245-01	F	f	55	5	0	na	na	no	no	3	f	60	4	2	P	1
3454	07-104-02	G	m	55	3	0	na	na	no	no	1	f	60	3	2	P	1
3460	07-105-02	G	f	62	2	0	na	na	no	no	3	m	60	3	2	P	1
3469	07-110-01	G	m	45	2	0	na	na	no	no	1	m	60	1	2	M	7
3530	07-216-01	G	f	60	3	0	na	na	yes	no	3	m	60	3	2	M	4
3531	07-216-02	G	f	60	3	0	na	na	yes	no	3	m	60	3	2	P	1
3541	07-217-02	G	f	65	5	0	na	na	no	no	3	m	60	2	2	P	1
3558	07-226-01	G	f	31	2	0	na	na	no	no	3	m	60	3	2	P	1
3585	07-242-01	G	m	59	2	0	na	na	no	no	3	f	60	3	2	P	1
3587	07-243-01	G	m	68	3	0	na	na	yes	no	3	m	60	3	2	P	1
3597	07-247-02	G	m	73	1	0	na	na	no	no	3	f	60	3	2	P	1
3611	07-256-01	G	f	42	1	0	na	na	no	no	3	f	60	3	2	M	6
3675	07-307-02	G	f	34	2	0	na	na	no	no	3	m	60	4	2	P	1
3676	07-307-03	G	f	34	2	0	na	na	no	no	3	m	60	4	2	P	1
3684	07-312-03	G	f	48	3	0	na	na	no	no	3	f	60	4	2	M	4
3721	07-327-02	G	f	33	2	0	na	na	no	no	3	f	60	4	2	M	4
3741	07-335-01	G	f	48	3	0	na	na	no	no	3	m	60	1	2	P	1
3799	08-126-01	H	m	36	3	0	na	na	no	no	1	f	60	1	2	M	3
3825	08-134-01	H	f	40	2	0	na	na	no	no	1	f	60	3	2	M	6
3826	08-135-01	H	m	52	1	0	na	na	no	no	4	f	60	3	2	P	1
3842	08-208-02	H	m	44	0	0	na	na	no	no	3	f	60	3	2	P	1
3858	08-217-02	H	m	47	2	0	na	na	no	no	3	m	60	2	2	P	1
3860	08-217-04	H	m	47	2	0	na	na	no	no	3	f	60	3	2	P	1
3865	08-221-02	H	f	56	1	0	na	na	no	no	3	f	60	3	2	P	1
3869	08-225-01	H	m	58	0	0	na	na	no	no	3	m	60	3	2	M	5
3899	08-243-01	H	m	47	1	0	na	na	no	no	1	f	60	3	2	P	1
3909	08-247-02	H	m	46	1	0	na	na	no	no	3	f	60	1	2	P	1
3978	08-308-02	H	m	22	1	0	na	na	no	yes	3	f	60	4	2	P	1
4022	08-330-02	H	f	60	0	0	na	na	no	no	3	m	60	1	2	P	1
4087	09-104-02	I	f	60	0	0	na	na	no	no	1	m	60	3	2	P	1
4102	09-111-04	I	m	63	1	0	na	na	no	no	1	m	60	1	2	M	6
4161	09-131-02	I	f	58	0	0	na	na	no	no	1	f	60	3	2	P	1
4169	09-139-01	I	m	30	3	0	na	na	no	no	1	m	60	2	2	P	1
4196	09-201-02	I	f	39	1	0	na	na	no	no	3	m	60	3	2	P	1
4204	09-204-02	I	f	32	2	0	na	na	no	no	3	f	60	4	2	P	1
4227	09-216-01	I	m	61	0	0	na	na	no	no	3	m	60	3	2	P	1
4272	09-237-02	I	m	52	1	0	na	na	no	no	3	f	60	3	2	P	1
4284	09-241-04	I	m	55	2	0	na	na	yes	no	3	m	60	1	2	M	2
4306	09-247-03	I	m	72	0	0	na	na	no	no	3	f	60	3	2	M	7
4341	09-263-04	I	m	39	2	0	na	na	no	no	3	m	60	1	2	M	3
4360	09-272-03	I	f	45	1	0	na	na	no	no	1	m	60	1	2	M	3
4391	09-301-03	I	m	34	0	0	na	na	no	yes	3	m	60	1	2	M	3
4392	09-301-04	I	m	34	0	0	na	na	no	yes	3	f	60	1	2	P	1
4448	09-326-02	I	f	45	0	0	na	na	no	no	3	f	60	4	2	P	1
4453	09-329-01	I	f	47	2	0	na	na	no	no	3	m	60	4	2	P	1
4499	09-347-01	I	m	46	0	0	na	na	no	no	1	m	60	4	2	P	1
4511	09-355-02	I	m	38	1	0	na	na	no	yes	3	f	60	4	2	M	2
4513	09-356-02	I	m	44	2	0	na	na	no	yes	3	m	60	1	2	P	1
4543	10-105-02	J	f	39	3	0	na	na	no	no	1	f	60	3	2	P	1
4552	10-111-01	J	m	58	0	0	na	na	no	no	1	f	60	3	2	P	1
4553	10-111-02	J	m	58	0	0	na	na	no	no	1	f	60	3	2	M	5
4568	10-119-02	J	m	44	3	0	na	na	no	no	3	m	60	3	2	P	1
4570	10-120-01	J	m	67	2	0	na	na	no	no	1	m	60	3	2	M	3
4584	10-209-02	J	f	53	0	0	na	na	no	no	1	f	60	3	2	P	1
69	01-119-01	A	f	40	3	0	na	na	yes	no	3	m	72	1	2	M	2
93	01-134-01	A	m	38	2	1	dog	other	no	no	3	f	72	4	2	P	1
96	01-136-01	A	m	46	3	0	na	na	yes	no	3	f	72	1	2	P	1
[truncated: 193 more rows]

## Sheet: Meta-data
Animal ID	one line animal censed/ when 00 : means a family without any dogs or cats
village
pop	village human population size
owner sex	owner sexe (1:Male, 2:Female)
owner age	owner age (Age in year)
Nb children <15	number of children in the family (<15)
bites	number of bites declared during the past year
own bitting	bitting animal belongs to the family, or not (Owned/Other animal)
Sale	does the family use to sell dogs (1: Yes, 0: No)
Consumption	does the family use to consume dogs (1: Yes, 0: No)
Function	dog fonction : (1. family member, 2. Breeding for meat, 3. House h=guard, 4. Hunting)
dog sex	sex of the recorded animal (m: Male, f: Female)
dog age	age of the recorded animal (Age in month)
dog origin	(1. born in the family, 2.adopted, 3.gift, 4.purchased)
confinement	confinement mode : 1. put on leash 2= free roaming
visit1	was present or absent during visit1 (1: Present, 2: Absent)
visit2	was present or absent during visit 2 (1: Present, 2: Absent, 3:NA)
Rabs	reason for absence : (1:Alive, 2:Culled, 3:Died of illness, 4:Sold out, 5:Disappeared, 6:Adopted, 7:Died of accident)
ethnicity	Ethnicity of respondent (1: Khmer, 2: Islam)
occupation	Occupation of respondent (1:Farmer, 2:Housewife, 3:Worker, 4:Seller, 5:Unemployed, 6:Government staff, 9:Other occupation
Religion	Religion of respondent (1:Buddha, 2:Christian, 3:Muslim)
rabs	reason for absence : (1:Alive, 2:Culled, 3:Died of illness, 4:Sold, 5:Disappeared, 6:Adopted, 7:Died of accident)
S2	result of visit 2 : P present; M: missing; NV : owner absent or who refused to participate again

## Sheet: Battambang
hhid	Animalid	village	Owner sex	Owner age	Ethnicity	Religion	Occupation	Nb children	bites	biting species	Owned Biting species	Sale	Consumption	Function	Dog	Dog sex	Dog age	Dog origin	Confinement	S2	R Absence
05-422	05-422-04	CHHEU TEAL	2	25	1	1	Farmer	3	0	NA	NA	0	1	3	1	1	0.06	1	2	NV	NA
05-422	05-422-06	CHHEU TEAL	2	25	1	1	Farmer	3	0	NA	NA	0	1	3	1	2	0.06	1	2	M	5
05-422	05-422-03	CHHEU TEAL	2	25	1	1	Farmer	3	0	NA	NA	0	1	3	1	2	0.06	1	2	NV	NA
05-422	05-422-05	CHHEU TEAL	2	25	1	1	Farmer	3	0	NA	NA	0	1	3	1	2	0.06	1	2	NV	NA
05-422	05-422-02	CHHEU TEAL	2	25	1	1	Farmer	3	0	NA	NA	0	1	3	1	2	0.06	1	2	NV	NA
07-455	07-455-09	PREAH SRE	1	48	1	1	Farmer	0	1	1	2	1	1	3	1	1	0.1	1	2	M	3
07-455	07-455-10	PREAH SRE	1	48	1	1	Farmer	0	1	1	2	1	1	3	1	1	0.1	1	2	M	3
07-455	07-455-12	PREAH SRE	1	48	1	1	Gov	0	1	1	2	1	1	3	1	1	0.1	1	2	M	3
07-455	07-455-11	PREAH SRE	1	48	1	1	Farmer	0	1	1	2	1	1	3	1	2	0.1	1	2	M	3
07-455	07-455-14	PREAH SRE	1	48	1	1	Farmer	0	1	1	2	1	1	3	1	2	0.1	1	2	M	3
07-455	07-455-13	PREAH SRE	1	48	1	1	Gov	0	1	1	2	1	1	3	1	2	0.1	1	2	M	3
08-112	08-112-03	SNOENG KEUT	1	67	1	1	seller	1	0	NA	NA	0	0	3	1	1	0.13	1	2	NV	NA
08-164	08-164-03	SNOENG KEUT	2	59	1	1	Farmer	0	0	NA	NA	1	0	3	1	1	0.13	1	2	M	6
08-164	08-164-04	SNOENG KEUT	2	59	1	1	Farmer	0	0	NA	NA	1	0	3	1	1	0.13	1	2	M	6
08-112	08-112-02	SNOENG KEUT	1	67	1	1	seller	1	0	NA	NA	0	0	3	1	2	0.13	1	2	NV	NA
08-112	08-112-05	SNOENG KEUT	1	67	1	1	Farmer	1	0	NA	NA	0	0	3	1	2	0.13	1	2	NV	NA
08-112	08-112-07	SNOENG KEUT	1	67	1	1	Worker	1	0	NA	NA	0	0	3	1	2	0.13	1	2	NV	NA
08-112	08-112-06	SNOENG KEUT	1	67	1	1	seller	1	0	NA	NA	0	0	3	1	2	0.13	1	2	NV	NA
08-112	08-112-04	SNOENG KEUT	1	67	1	1	seller	1	0	NA	NA	0	0	3	1	2	0.13	1	2	NV	NA
08-112	08-112-08	SNOENG KEUT	1	67	1	1	Farmer	1	0	NA	NA	0	0	3	1	2	0.13	1	2	NV	NA
08-164	08-164-06	SNOENG KEUT	2	59	1	1	Unemployed	0	0	NA	NA	1	0	3	1	2	0.13	1	2	M	6
08-164	08-164-05	SNOENG KEUT	2	59	1	1	Unemployed	0	0	NA	NA	1	0	3	1	2	0.13	1	2	M	6
04-458	04-458-06	KHNA	2	48	1	1	Farmer	2	0	NA	NA	0	1	3	1	1	0.23	1	2	NV	NA
10-152	10-152-03	BOENG PREY	2	66	1	1	Farmer	2	0	NA	NA	0	1	3	1	1	0.23	1	2	NV	NA
10-152	10-152-05	BOENG PREY	2	66	1	1	Farmer	2	0	NA	NA	0	1	3	1	1	0.23	1	2	NV	NA
10-152	10-152-07	BOENG PREY	2	66	1	1	Farmer	2	0	NA	NA	0	1	3	1	1	0.23	1	2	NV	NA
10-152	10-152-04	BOENG PREY	2	66	1	1	Farmer	2	0	NA	NA	0	1	3	1	1	0.23	1	2	NV	NA
10-152	10-152-06	BOENG PREY	2	66	1	1	Farmer	2	0	NA	NA	0	1	3	1	1	0.23	1	2	NV	NA
04-458	04-458-05	KHNA	2	48	1	1	Farmer	2	0	NA	NA	0	1	3	1	2	0.23	1	2	NV	NA
06-145	06-145-04	SNOENG LECH	2	55	1	1	seller	1	0	NA	NA	0	0	3	1	2	0.23	1	2	NV	NA
06-145	06-145-03	SNOENG LECH	2	55	1	1	Unemployed	1	0	NA	NA	0	0	3	1	2	0.23	1	2	NV	NA
06-145	06-145-05	SNOENG LECH	2	55	1	1	Farmer	1	0	NA	NA	0	0	3	1	2	0.23	1	2	NV	NA
10-152	10-152-02	BOENG PREY	2	66	1	1	Farmer	2	0	NA	NA	0	1	3	1	2	0.23	1	2	NV	NA
07-125	07-125-06	PREAH SRE	2	34	1	1	Farmer	3	1	1	1	0	1	3	1	1	0.3	1	2	NV	NA
07-125	07-125-05	PREAH SRE	2	34	1	1	Farmer	3	1	1	1	0	1	3	1	1	0.3	1	2	NV	NA
07-125	07-125-04	PREAH SRE	2	34	1	1	Farmer	3	1	1	1	0	1	3	1	1	0.3	1	2	NV	NA
07-125	07-125-03	PREAH SRE	2	34	1	1	Farmer	3	1	1	1	0	1	3	1	1	0.3	1	2	NV	NA
07-434	07-434-04	PREAH SRE	1	47	1	1	Farmer	1	0	NA	NA	1	1	3	1	1	0.33	1	2	NV	NA
07-466	07-466-03	PREAH SRE	2	67	1	1	Unemployed	2	0	NA	NA	1	1	3	1	1	0.33	1	2	NV	NA
07-466	07-466-02	PREAH SRE	2	67	1	1	Unemployed	2	0	NA	NA	1	1	3	1	1	0.33	1	2	NV	NA
08-1105	08-1105-04	SNOENG KEUT	1	51	1	1	Farmer	1	0	NA	NA	1	1	3	1	1	0.33	1	2	NV	NA
08-1105	08-1105-02	SNOENG KEUT	1	51	1	1	Farmer	1	0	NA	NA	1	1	3	1	1	0.33	1	2	M	3
08-1105	08-1105-03	SNOENG KEUT	1	51	1	1	Farmer	1	0	NA	NA	1	1	3	1	1	0.33	1	2	M	3
08-431	08-431-02	SNOENG KEUT	2	42	1	1	Worker	0	0	NA	NA	0	0	3	1	1	0.33	1	2	NV	NA
08-431	08-431-04	SNOENG KEUT	2	42	1	1	Worker	0	0	NA	NA	0	0	3	1	1	0.33	1	2	NV	NA
08-431	08-431-03	SNOENG KEUT	2	42	1	1	Worker	0	0	NA	NA	0	0	3	1	1	0.33	1	2	NV	NA
08-431	08-431-05	SNOENG KEUT	2	42	1	1	Worker	0	0	NA	NA	0	0	3	1	1	0.33	1	2	NV	NA
09-452	09-452-06	RUM CHEY	1	35	1	1	Farmer	3	0	NA	NA	1	1	3	1	1	0.33	1	2	NV	NA
07-101	07-101-05	PREAH SRE	2	62	1	1	Farmer	1	0	1	2	0	1	3	1	2	0.33	1	2	NV	NA
07-101	07-101-04	PREAH SRE	2	62	1	1	Farmer	1	0	1	2	0	1	3	1	2	0.33	1	2	NV	NA
07-101	07-101-06	PREAH SRE	2	62	1	1	Farmer	1	0	1	2	0	1	3	1	2	0.33	1	2	NV	NA
07-434	07-434-03	PREAH SRE	1	47	1	1	Farmer	1	0	NA	NA	1	1	3	1	2	0.33	1	2	NV	NA
07-434	07-434-06	PREAH SRE	1	47	1	1	Worker	1	0	NA	NA	1	1	3	1	2	0.33	1	2	NV	NA
07-434	07-434-05	PREAH SRE	1	47	1	1	seller	1	0	NA	NA	1	1	3	1	2	0.33	1	2	NV	NA
07-466	07-466-05	PREAH SRE	2	67	1	1	seller	2	0	NA	NA	1	1	3	1	2	0.33	1	2	NV	NA
07-466	07-466-04	PREAH SRE	2	67	1	1	Unemployed	2	0	NA	NA	1	1	3	1	2	0.33	1	2	NV	NA
08-1105	08-1105-05	SNOENG KEUT	1	51	1	1	Farmer	1	0	NA	NA	1	1	3	1	2	0.33	1	2	NV	NA
09-452	09-452-05	RUM CHEY	1	35	1	1	Farmer	3	0	NA	NA	1	1	3	1	2	0.33	1	2	NV	NA
09-452	09-452-03	RUM CHEY	1	35	1	1	Farmer	3	0	NA	NA	1	1	3	1	2	0.33	1	2	NV	NA
09-452	09-452-04	RUM CHEY	1	35	1	1	Unemployed	3	0	NA	NA	1	1	3	1	2	0.33	1	2	NV	NA
10-155	10-155-05	BOENG PREY	1	53	1	1	Farmer	2	0	NA	NA	0	0	3	1	1	0.46	1	2	NV	NA
10-155	10-155-04	BOENG PREY	1	53	1	1	Unemployed	2	0	NA	NA	0	0	3	1	1	0.46	1	2	NV	NA
10-155	10-155-03	BOENG PREY	1	53	1	1	Unemployed	2	0	NA	NA	0	0	3	1	1	0.46	1	2	NV	NA
04-323	04-323-03	KHNA	1	63	1	1	Farmer	1	0	NA	NA	0	0	3	1	2	0.46	1	2	M	6
10-155	10-155-01	BOENG PREY	1	53	1	1	Farmer	2	0	NA	NA	0	0	3	1	2	0.46	1	2	NV	NA
10-155	10-155-02	BOENG PREY	1	53	1	1	Unemployed	2	0	NA	NA	0	0	3	1	2	0.46	1	2	NV	NA
02-153	02-153-06	SVAY PRAKEAB	1	36	1	1	Gov	2	0	NA	NA	0	1	3	1	1	0.5	1	2	NV	NA
02-153	02-153-07	SVAY PRAKEAB	1	36	1	1	Farmer	2	0	NA	NA	0	1	3	1	1	0.5	1	2	NV	NA
04-430	04-430-03	KHNA	2	67	1	1	seller	5	2	1	2	0	0	3	1	1	0.5	1	2	NV	NA
04-430	04-430-06	KHNA	2	67	1	1	seller	5	2	1	2	0	0	3	1	1	0.5	1	2	NV	NA
04-430	04-430-05	KHNA	2	67	1	1	seller	5	2	1	2	0	0	3	1	1	0.5	1	2	NV	NA
04-430	04-430-04	KHNA	2	67	1	1	Farmer	5	2	1	2	0	0	3	1	1	0.5	1	2	NV	NA
08-404	08-404-07	SNOENG KEUT	1	66	1	1	Unemployed	3	0	NA	NA	1	1	3	1	1	0.5	1	2	NV	NA
08-404	08-404-06	SNOENG KEUT	1	66	1	1	Farmer	3	0	NA	NA	1	1	3	1	1	0.5	1	2	NV	NA
09-222	09-222-03	RUM CHEY	1	68	1	1	Farmer	2	0	NA	NA	0	0	3	1	1	0.5	1	2	M	3
09-222	09-222-02	RUM CHEY	1	68	1	1	Farmer	2	0	NA	NA	0	0	3	1	1	0.5	1	2	M	3
09-222	09-222-04	RUM CHEY	1	68	1	1	Farmer	2	0	NA	NA	0	0	3	1	1	0.5	1	2	NV	NA
02-153	02-153-09	SVAY PRAKEAB	1	36	1	1	Farmer	2	0	NA	NA	0	1	3	1	2	0.5	1	2	NV	NA
02-153	02-153-08	SVAY PRAKEAB	1	36	1	1	Unemployed	2	0	NA	NA	0	1	3	1	2	0.5	1	2	NV	NA
02-153	02-153-05	SVAY PRAKEAB	1	36	1	1	Farmer	2	0	NA	NA	0	1	3	1	2	0.5	1	2	NV	NA
04-430	04-430-02	KHNA	2	67	1	1	seller	5	2	1	2	0	0	3	1	2	0.5	1	2	NV	NA
07-125	07-125-02	PREAH SRE	2	34	1	1	Farmer	3	1	1	1	0	1	3	1	2	0.5	1	2	NV	NA
08-404	08-404-09	SNOENG KEUT	1	66	1	1	Farmer	3	0	NA	NA	1	1	3	1	2	0.5	1	2	NV	NA
08-404	08-404-08	SNOENG KEUT	1	66	1	1	Farmer	3	0	NA	NA	1	1	3	1	2	0.5	1	2	NV	NA
09-222	09-222-06	RUM CHEY	1	68	1	1	Farmer	2	0	NA	NA	0	0	3	1	2	0.5	1	2	NV	NA
09-222	09-222-05	RUM CHEY	1	68	1	1	seller	2	0	NA	NA	0	0	3	1	2	0.5	1	2	NV	NA
10-2122	10-2122-06	BOENG PREY	2	31	1	1	seller	3	0	NA	NA	1	1	3	1	1	0.66	1	2	NV	NA
10-2122	10-2122-07	BOENG PREY	2	31	1	1	Gov	3	0	NA	NA	1	1	3	1	1	0.66	1	2	M	3
10-2126	10-2126-07	BOENG PREY	2	30	1	1	Farmer	3	0	NA	NA	1	1	3	1	1	0.66	1	2	NV	NA
10-442	10-442-04	BOENG PREY	2	64	1	1	Farmer	4	0	NA	NA	0	1	3	1	1	0.66	1	2	NV	NA
10-2122	10-2122-05	BOENG PREY	2	31	1	1	Farmer	3	0	NA	NA	1	1	3	1	2	0.66	1	2	NV	NA
10-2126	10-2126-09	BOENG PREY	2	30	1	1	Farmer	3	0	NA	NA	1	1	3	1	2	0.66	1	2	NV	NA
10-2126	10-2126-08	BOENG PREY	2	30	1	1	Farmer	3	0	NA	NA	1	1	3	1	2	0.66	1	2	NV	NA
10-442	10-442-02	BOENG PREY	2	64	1	1	Farmer	4	0	NA	NA	0	1	3	1	2	0.66	1	2	NV	NA
10-442	10-442-03	BOENG PREY	2	64	1	1	Farmer	4	0	NA	NA	0	1	3	1	2	0.66	1	2	NV	NA
10-284	10-284-06	BOENG PREY	2	78	1	1	Farmer	0	0	NA	NA	0	0	3	1	1	0.8	1	2	NV	NA
10-284	10-284-05	BOENG PREY	2	78	1	1	Farmer	0	0	NA	NA	0	0	3	1	1	0.8	1	2	NV	NA
10-284	10-284-04	BOENG PREY	2	78	1	1	Farmer	0	0	NA	NA	0	0	3	1	2	0.8	1	2	NV	NA
10-284	10-284-03	BOENG PREY	2	78	1	1	Farmer	0	0	NA	NA	0	0	3	1	2	0.8	1	2	NV	NA
01-306	01-306-02	KAMPANG LECH	2	45	1	1	Farmer	5	0	NA	NA	0	0	3	1	1	1	3	2	M	3
01-308	01-308-03	KAMPANG LECH	1	24	1	1	Farmer	1	1	1	2	0	1	3	1	1	1	1	2	M	3
02-222	02-222-03	SVAY PRAKEAB	2	22	1	1	Farmer	0	0	NA	NA	0	1	3	1	1	1	3	2	NV	NA
02-432	02-432-02	SVAY PRAKEAB	2	58	1	1	Farmer	4	0	NA	NA	0	1	3	1	1	1	1	2	P	1
02-432	02-432-04	SVAY PRAKEAB	2	58	1	1	Farmer	4	0	NA	NA	0	1	3	1	1	1	1	2	NV	NA
03-315	03-315-01	ANNA CHIT	2	18	1	1	seller	0	0	NA	NA	0	0	3	1	1	1	3	2	NV	NA
03-340	03-340-06	ANNA CHIT	1	53	1	1	Farmer	1	0	NA	NA	1	1	3	1	1	1	1	2	NV	NA
03-340	03-340-05	ANNA CHIT	1	53	1	1	Farmer	1	0	NA	NA	1	1	3	1	1	1	1	2	NV	NA
03-340	03-340-03	ANNA CHIT	1	53	1	1	Farmer	1	0	NA	NA	1	1	3	1	1	1	1	2	NV	NA
03-340	03-340-07	ANNA CHIT	1	53	1	1	Farmer	1	0	NA	NA	1	1	3	1	1	1	1	2	NV	NA
03-340	03-340-04	ANNA CHIT	1	53	1	1	Farmer	1	0	NA	NA	1	1	3	1	1	1	1	2	NV	NA
04-336	04-336-03	KHNA	2	60	1	1	Farmer	1	0	NA	NA	0	0	3	1	1	1	1	2	M	3
04-364	04-364-01	KHNA	1	55	1	1	Farmer	3	0	NA	NA	0	1	3	1	1	1	1	2	NV	NA
04-364	04-364-02	KHNA	1	55	1	1	Farmer	3	0	NA	NA	0	1	3	1	1	1	1	2	NV	NA
04-413	04-413-03	KHNA	2	57	1	1	Gov	1	1	1	2	0	1	3	1	1	1	1	2	NV	NA
04-459	04-459-03	KHNA	2	42	1	1	Farmer	3	0	NA	NA	1	1	3	1	1	1	1	2	NV	NA
04-459	04-459-05	KHNA	2	42	1	1	Farmer	3	0	NA	NA	1	1	3	1	1	1	1	2	NV	NA
04-461	04-461-04	KHNA	2	21	1	1	Farmer	0	0	NA	NA	0	1	3	1	1	1	1	2	NV	NA
04-461	04-461-01	KHNA	2	21	1	1	Farmer	0	0	NA	NA	0	1	3	1	1	1	1	2	P	1
04-461	04-461-02	KHNA	2	21	1	1	Farmer	0	0	NA	NA	0	1	3	1	1	1	1	2	NV	NA
07-135	07-135-04	PREAH SRE	2	52	1	1	Farmer	3	0	NA	NA	1	1	3	1	1	1	1	2	NV	NA
07-250	07-250-07	PREAH SRE	2	35	1	1	seller	2	0	NA	NA	0	1	3	1	1	1	1	2	NV	NA
07-250	07-250-06	PREAH SRE	2	35	1	1	Unemployed	2	0	NA	NA	0	1	3	1	1	1	1	2	NV	NA
07-250	07-250-04	PREAH SRE	2	35	1	1	Farmer	2	0	NA	NA	0	1	3	1	1	1	1	2	NV	NA
07-331	07-331-01	PREAH SRE	2	52	1	1	Farmer	2	0	1	2	0	1	3	1	1	1	1	2	NV	NA
07-430	07-430-03	PREAH SRE	2	52	1	1	seller	1	0	NA	NA	1	1	3	1	1	1	2	2	NV	NA
09-105	09-105-03	RUM CHEY	2	61	1	1	Unemployed	5	0	NA	NA	0	1	3	1	1	1	1	2	NV	NA
09-105	09-105-05	RUM CHEY	2	61	1	1	Unemployed	5	0	NA	NA	0	1	3	1	1	1	1	2	NV	NA
09-105	09-105-02	RUM CHEY	2	61	1	1	Worker	5	0	NA	NA	0	1	3	1	1	1	1	2	NV	NA
09-124	09-124-02	RUM CHEY	1	76	1	1	Farmer	0	0	NA	NA	0	1	3	1	1	1	1	2	M	3
09-202	09-202-02	RUM CHEY	1	33	1	1	Farmer	1	0	NA	NA	0	0	3	1	1	1	1	2	NV	NA
09-202	09-202-01	RUM CHEY	1	33	1	1	Farmer	1	0	NA	NA	0	0	3	1	1	1	1	2	NV	NA
09-335	09-335-04	RUM CHEY	2	71	1	1	Farmer	0	0	NA	NA	0	1	3	1	1	1	1	2	NV	NA
09-406	09-406-03	RUM CHEY	2	32	1	1	Farmer	2	0	NA	NA	0	1	3	1	1	1	3	2	NV	NA
09-412	09-412-08	RUM CHEY	2	31	1	1	Farmer	0	0	NA	NA	0	0	3	1	1	1	1	2	NV	NA
09-412	09-412-07	RUM CHEY	2	31	1	1	Unemployed	0	0	NA	NA	0	0	3	1	1	1	1	2	NV	NA
09-412	09-412-09	RUM CHEY	2	31	1	1	Unemployed	0	0	NA	NA	0	0	3	1	1	1	1	2	NV	NA
09-412	09-412-05	RUM CHEY	2	31	1	1	Unemployed	0	0	NA	NA	0	0	3	1	1	1	1	2	M	7
09-412	09-412-04	RUM CHEY	2	31	1	1	Farmer	0	0	NA	NA	0	0	3	1	1	1	1	2	M	7
09-412	09-412-06	RUM CHEY	2	31	1	1	Farmer	0	0	NA	NA	0	0	3	1	1	1	1	2	NV	NA
10-159	10-159-06	BOENG PREY	1	49	1	1	Farmer	3	0	NA	NA	0	0	3	1	1	1	1	2	P	1
10-176	10-176-09	BOENG PREY	2	47	1	1	Farmer	1	0	NA	NA	1	1	3	1	1	1	1	2	NV	NA
10-176	10-176-11	BOENG PREY	2	47	1	1	Farmer	1	0	NA	NA	1	1	3	1	1	1	1	2	NV	NA
10-176	10-176-10	BOENG PREY	2	47	1	1	Farmer	1	0	NA	NA	1	1	3	1	1	1	1	2	NV	NA
10-176	10-176-12	BOENG PREY	2	47	1	1	Farmer	1	0	NA	NA	1	1	3	1	1	1	1	2	NV	NA
10-202	10-202-10	BOENG PREY	1	30	1	1	Unemployed	0	0	NA	NA	1	0	3	1	1	1	1	2	NV	NA
10-202	10-202-07	BOENG PREY	1	30	1	1	Farmer	0	0	NA	NA	1	0	3	1	1	1	1	2	NV	NA
10-202	10-202-11	BOENG PREY	1	30	1	1	Farmer	0	0	NA	NA	1	0	3	1	1	1	1	2	NV	NA
10-2123	10-2123-01	BOENG PREY	2	48	1	1	Farmer	0	0	NA	NA	0	1	3	1	1	1	3	2	P	1
10-282	10-282-09	BOENG PREY	2	34	1	1	seller	2	0	NA	NA	1	0	3	1	1	1	1	2	NV	NA
10-282	10-282-12	BOENG PREY	2	34	1	1	Farmer	2	0	NA	NA	1	0	3	1	1	1	1	2	M	5
10-292	10-292-01	BOENG PREY	2	38	1	1	Chief	2	1	1	1	1	0	3	1	1	1	1	2	P	1
10-414	10-414-01	BOENG PREY	1	57	1	1	Worker	4	0	1	2	1	0	3	1	1	1	3	2	P	1
10-493	10-493-01	BOENG PREY	1	72	1	1	Farmer	0	0	NA	NA	0	1	3	1	1	1	3	2	P	1
01-306	01-306-03	KAMPANG LECH	2	45	1	1	Farmer	5	0	NA	NA	0	0	3	1	2	1	3	2	NV	NA
01-308	01-308-02	KAMPANG LECH	1	24	1	1	Farmer	1	1	1	2	0	1	3	1	2	1	1	2	M	3
01-308	01-308-05	KAMPANG LECH	1	24	1	1	Farmer	1	1	1	2	0	1	3	1	2	1	1	2	M	3
01-308	01-308-04	KAMPANG LECH	1	24	1	1	Farmer	1	1	1	2	0	1	3	1	2	1	1	2	M	3
02-425	02-425-01	SVAY PRAKEAB	1	44	1	1	Farmer	1	0	1	1	0	0	3	1	2	1	1	2	P	1
02-432	02-432-03	SVAY PRAKEAB	2	58	1	1	Farmer	4	0	NA	NA	0	1	3	1	2	1	1	2	P	1
03-446	03-446-02	ANNA CHIT	2	27	1	1	Unemployed	1	0	NA	NA	0	1	3	1	2	1	3	2	NV	NA
04-246	04-246-07	KHNA	1	27	1	1	Farmer	2	0	NA	NA	0	1	3	1	2	1	3	2	NV	NA
04-252	04-252-01	KHNA	1	36	1	1	Farmer	2	0	NA	NA	1	1	3	1	2	1	3	2	NV	NA
04-361	04-361-01	KHNA	2	40	1	1	Farmer	1	0	NA	NA	0	0	3	1	2	1	1	2	M	3
04-413	04-413-02	KHNA	2	57	1	1	Gov	1	1	1	2	0	1	3	1	2	1	1	2	NV	NA
04-459	04-459-04	KHNA	2	42	1	1	seller	3	0	NA	NA	1	1	3	1	2	1	1	2	NV	NA
04-461	04-461-03	KHNA	2	21	1	1	Farmer	0	0	NA	NA	0	1	3	1	2	1	1	2	NV	NA
07-135	07-135-03	PREAH SRE	2	52	1	1	Farmer	3	0	NA	NA	1	1	3	1	2	1	1	2	P	1
07-139	07-139-02	PREAH SRE	2	36	1	1	Farmer	1	0	NA	NA	0	1	3	1	2	1	1	2	NV	NA
07-250	07-250-05	PREAH SRE	2	35	1	1	Farmer	2	0	NA	NA	0	1	3	1	2	1	1	2	NV	NA
07-331	07-331-03	PREAH SRE	2	52	1	1	seller	2	0	1	2	0	1	3	1	2	1	1	2	NV	NA
07-331	07-331-02	PREAH SRE	2	52	1	1	Farmer	2	0	1	2	0	1	3	1	2	1	1	2	NV	NA
09-105	09-105-04	RUM CHEY	2	61	1	1	Unemployed	5	0	NA	NA	0	1	3	1	2	1	1	2	NV	NA
09-124	09-124-03	RUM CHEY	1	76	1	1	seller	0	0	NA	NA	0	1	3	1	2	1	1	2	M	3
09-124	09-124-01	RUM CHEY	1	76	1	1	Farmer	0	0	NA	NA	0	1	3	1	2	1	1	2	NV	NA
09-202	09-202-03	RUM CHEY	1	33	1	1	Farmer	1	0	NA	NA	0	0	3	1	2	1	1	2	NV	NA
09-335	09-335-03	RUM CHEY	2	71	1	1	Farmer	0	0	NA	NA	0	1	3	1	2	1	1	2	NV	NA
10-159	10-159-05	BOENG PREY	1	49	1	1	seller	3	0	NA	NA	0	0	3	1	2	1	1	2	M	6
10-176	10-176-08	BOENG PREY	2	47	1	1	Farmer	1	0	NA	NA	1	1	3	1	2	1	1	2	NV	NA
10-202	10-202-09	BOENG PREY	1	30	1	1	Unemployed	0	0	NA	NA	1	0	3	1	2	1	1	2	NV	NA
10-202	10-202-12	BOENG PREY	1	30	1	1	Unemployed	0	0	NA	NA	1	0	3	1	2	1	1	2	NV	NA
10-202	10-202-08	BOENG PREY	1	30	1	1	Farmer	0	0	NA	NA	1	0	3	1	2	1	1	2	NV	NA
10-2136	10-2136-03	BOENG PREY	2	52	1	1	Worker	2	0	1	1	1	0	3	1	2	1	1	2	NV	NA
10-265	10-265-01	BOENG PREY	2	36	1	1	Farmer	1	0	NA	NA	1	1	3	1	2	1	1	2	M	3
10-265	10-265-04	BOENG PREY	2	36	1	1	Farmer	1	0	NA	NA	1	1	3	1	2	1	1	2	NV	NA
10-265	10-265-03	BOENG PREY	2	36	1	1	DOCTOR	1	0	NA	NA	1	1	3	1	2	1	1	2	NV	NA
10-265	10-265-02	BOENG PREY	2	36	1	1	Farmer	1	0	NA	NA	1	1	3	1	2	1	1	2	NV	NA
10-280	10-280-01	BOENG PREY	2	42	1	1	Farmer	1	0	NA	NA	0	1	3	1	2	1	1	2	M	3
10-282	10-282-07	BOENG PREY	2	34	1	1	Farmer	2	0	NA	NA	1	0	3	1	2	1	1	2	NV	NA
10-282	10-282-10	BOENG PREY	2	34	1	1	Gov	2	0	NA	NA	1	0	3	1	2	1	1	2	NV	NA
10-282	10-282-08	BOENG PREY	2	34	1	1	Farmer	2	0	NA	NA	1	0	3	1	2	1	1	2	M	5
10-282	10-282-05	BOENG PREY	2	34	1	1	seller	2	0	NA	NA	1	0	3	1	2	1	1	2	NV	NA
10-282	10-282-06	BOENG PREY	2	34	1	1	Farmer	2	0	NA	NA	1	0	3	1	2	1	1	2	NV	NA
10-282	10-282-11	BOENG PREY	2	34	1	1	Farmer	2	0	NA	NA	1	0	3	1	2	1	1	2	M	5
10-292	10-292-02	BOENG PREY	2	38	1	1	Farmer	2	1	1	1	1	0	3	1	2	1	1	2	M	3
08-277	08-277-05	SNOENG KEUT	2	56	1	1	seller	1	0	NA	NA	0	0	3	1	1	1.3	1	2	NV	NA
08-277	08-277-04	SNOENG KEUT	2	56	1	1	seller	1	0	NA	NA	0	0	3	1	1	1.3	1	2	M	3
08-277	08-277-03	SNOENG KEUT	2	56	1	1	seller	1	0	NA	NA	0	0	3	1	2	1.3	1	2	M	3
03-235	03-235-01	ANNA CHIT	2	54	1	1	Farmer	3	0	NA	NA	0	0	3	1	1	1.5	1	2	NV	NA
03-302	03-302-01	ANNA CHIT	1	24	1	1	Farmer	0	0	NA	NA	0	1	3	1	1	1.5	3	2	NV	NA
08-277	08-277-02	SNOENG KEUT	2	56	1	1	seller	1	0	NA	NA	0	0	3	1	1	1.5	1	2	NV	NA
09-346	09-346-05	RUM CHEY	2	30	1	1	Farmer	2	0	NA	NA	0	1	3	1	1	1.5	1	2	M	3
09-346	09-346-02	RUM CHEY	2	30	1	1	Farmer	2	0	NA	NA	0	1	3	1	1	1.5	1	2	M	3
09-346	09-346-01	RUM CHEY	2	30	1	1	Farmer	2	0	NA	NA	0	1	3	1	1	1.5	1	2	M	3
09-346	09-346-04	RUM CHEY	2	30	1	1	Farmer	2	0	NA	NA	0	1	3	1	1	1.5	1	2	M	3
10-237	10-237-03	BOENG PREY	2	55	1	1	Unemployed	1	0	NA	NA	0	1	3	1	1	1.5	1	2	NV	NA
10-237	10-237-02	BOENG PREY	2	55	1	1	Unemployed	1	0	NA	NA	0	1	3	1	1	1.5	1	2	NV	NA
10-269	10-269-03	BOENG PREY	2	28	1	1	Farmer	4	0	NA	NA	0	0	3	1	1	1.5	1	2	NV	NA
10-269	10-269-04	BOENG PREY	2	28	1	1	Farmer	4	0	NA	NA	0	0	3	1	1	1.5	1	2	NV	NA
10-269	10-269-02	BOENG PREY	2	28	1	1	Farmer	4	0	NA	NA	0	0	3	1	1	1.5	1	2	NV	NA
10-426	10-426-04	BOENG PREY	2	36	1	1	Worker	4	1	1	2	0	1	3	1	1	1.5	3	2	NV	NA
02-125	02-125-02	SVAY PRAKEAB	1	53	1	1	Farmer	3	0	NA	NA	0	1	3	1	2	1.5	3	2	P	1
02-125	02-125-01	SVAY PRAKEAB	1	53	1	1	seller	3	0	NA	NA	0	1	3	1	2	1.5	3	2	NV	NA
03-213	03-213-01	ANNA CHIT	2	43	1	1	Farmer	2	0	NA	NA	0	1	3	1	2	1.5	3	2	NV	NA
03-235	03-235-02	ANNA CHIT	2	54	1	1	Farmer	3	0	NA	NA	0	0	3	1	2	1.5	1	2	P	1
04-363	04-363-01	KHNA	1	52	1	1	Farmer	0	0	NA	NA	1	1	3	1	2	1.5	3	2	P	1
06-338	06-338-01	SNOENG LECH	1	50	1	1	Farmer	0	0	NA	NA	0	0	3	1	2	1.5	3	2	P	1
08-168	08-168-01	SNOENG KEUT	2	31	1	1	Farmer	2	0	NA	NA	0	1	3	1	2	1.5	3	2	P	1
08-211	08-211-02	SNOENG KEUT	2	39	1	1	Gov	2	0	NA	NA	0	0	3	1	2	1.5	1	2	NV	NA
09-346	09-346-03	RUM CHEY	2	30	1	1	Farmer	2	0	NA	NA	0	1	3	1	2	1.5	1	2	M	3
10-237	10-237-04	BOENG PREY	2	55	1	1	Unemployed	1	0	NA	NA	0	1	3	1	2	1.5	1	2	NV	NA
10-3105	10-3105-03	BOENG PREY	1	35	1	1	Gov	3	0	NA	NA	0	0	3	1	1	1.66	1	2	NV	NA
10-3105	10-3105-04	BOENG PREY	1	35	1	1	Gov	3	0	NA	NA	0	0	3	1	1	1.66	1	2	NV	NA
10-3105	10-3105-02	BOENG PREY	1	35	1	1	Gov	3	0	NA	NA	0	0	3	1	2	1.66	1	2	NV	NA
02-153	02-153-02	SVAY PRAKEAB	1	36	1	1	Farmer	2	0	NA	NA	0	1	3	1	1	2	3	2	M	5
02-318	02-318-04	SVAY PRAKEAB	1	47	1	1	Farmer	1	0	NA	NA	0	1	3	1	1	2	1	2	M	3
03-116	03-116-03	ANNA CHIT	2	25	1	1	Farmer	2	0	NA	NA	0	1	3	1	1	2	1	2	NV	NA
03-246	03-246-01	ANNA CHIT	2	56	1	1	seller	0	0	NA	NA	0	0	3	1	1	2	3	2	P	1
03-251	03-251-02	ANNA CHIT	2	47	1	1	seller	2	0	NA	NA	0	1	3	1	1	2	3	2	P	1
03-273	03-273-01	ANNA CHIT	1	39	1	1	Farmer	2	0	NA	NA	0	1	3	1	1	2	3	2	NV	NA
03-301	03-301-02	ANNA CHIT	1	36	1	1	Farmer	4	0	NA	NA	0	0	3	1	1	2	2	2	NV	NA
03-313	03-313-01	ANNA CHIT	2	50	1	1	Farmer	3	0	NA	NA	0	1	3	1	1	2	3	2	NV	NA
03-327	03-327-02	ANNA CHIT	2	50	1	1	Farmer	2	0	NA	NA	1	1	3	1	1	2	4	2	P	1
03-327	03-327-01	ANNA CHIT	2	50	1	1	Farmer	2	0	NA	NA	1	1	3	1	1	2	4	2	NV	NA
03-331	03-331-05	ANNA CHIT	1	58	1	1	Unemployed	4	1	1	1	1	1	3	1	1	2	1	2	P	1
04-360	04-360-01	KHNA	2	30	1	1	Farmer	3	0	NA	NA	0	1	3	1	1	2	1	2	M	3
04-360	04-360-02	KHNA	2	30	1	1	Farmer	3	0	NA	NA	0	1	3	1	1	2	1	2	M	3
04-421	04-421-01	KHNA	2	36	1	1	Gov	1	0	NA	NA	0	0	1	1	1	2	3	2	NV	NA
04-456	04-456-02	KHNA	2	31	1	1	Unemployed	1	1	1	2	0	1	1	1	1	2	3	2	NV	NA
05-122	05-122-03	CHHEU TEAL	2	77	1	1	Farmer	0	0	NA	NA	0	0	3	1	1	2	3	2	NV	NA
05-160	05-160-01	CHHEU TEAL	2	27	1	1	seller	4	0	NA	NA	0	1	3	1	1	2	3	2	NV	NA
05-320	05-320-01	CHHEU TEAL	2	28	1	1	Farmer	1	0	NA	NA	0	1	3	1	1	2	3	2	NV	NA
05-430	05-430-03	CHHEU TEAL	2	55	1	1	Farmer	1	0	NA	NA	0	1	3	1	1	2	3	2	NV	NA
06-149	06-149-01	SNOENG LECH	2	43	1	1	Farmer	0	0	NA	NA	0	1	3	1	1	2	3	2	NV	NA
06-320	06-320-02	SNOENG LECH	1	39	1	1	Farmer	2	0	NA	NA	0	0	3	1	1	2	3	2	P	1
06-372	06-372-01	SNOENG LECH	2	33	1	1	Farmer	1	0	NA	NA	0	1	3	1	1	2	3	2	NV	NA
06-437	06-437-02	SNOENG LECH	2	27	1	1	Farmer	1	2	2	1	0	0	3	1	1	2	1	2	NV	NA
06-437	06-437-03	SNOENG LECH	2	27	1	1	Farmer	1	2	2	1	0	0	3	1	1	2	1	2	NV	NA
06-437	06-437-01	SNOENG LECH	2	27	1	1	Worker	1	2	1	1	0	0	3	1	1	2	1	2	NV	NA
07-235	07-235-01	PREAH SRE	2	45	1	1	seller	1	0	NA	NA	0	1	3	1	1	2	3	2	M	6
07-267	07-267-05	PREAH SRE	1	52	1	1	Unemployed	0	0	NA	NA	0	0	3	1	1	2	1	2	NV	NA
07-334	07-334-02	PREAH SRE	1	70	1	1	seller	0	0	NA	NA	0	0	3	1	1	2	1	2	NV	NA
07-410	07-410-02	PREAH SRE	2	47	1	1	seller	0	0	NA	NA	0	1	3	1	1	2	1	2	M	3
07-410	07-410-01	PREAH SRE	2	47	1	1	seller	0	0	NA	NA	0	1	3	1	1	2	1	2	M	3
07-436	07-436-02	PREAH SRE	1	54	1	1	Farmer	0	0	NA	NA	1	0	3	1	1	2	3	2	NV	NA
07-440	07-440-03	PREAH SRE	2	48	1	1	Farmer	0	0	NA	NA	0	0	3	1	1	2	3	2	NV	NA
07-447	07-447-02	PREAH SRE	1	49	1	1	seller	1	0	NA	NA	0	0	3	1	1	2	1	2	NV	NA
08-1100	08-1100-03	SNOENG KEUT	2	33	1	1	seller	3	0	NA	NA	0	1	3	1	1	2	1	2	NV	NA
08-1100	08-1100-02	SNOENG KEUT	2	33	1	1	seller	3	0	NA	NA	0	1	3	1	1	2	1	2	NV	NA
08-158	08-158-02	SNOENG KEUT	2	42	1	1	Unemployed	1	0	NA	NA	0	0	3	1	1	2	3	2	NV	NA
08-201	08-201-01	SNOENG KEUT	1	65	1	1	seller	0	1	1	2	0	0	3	1	1	2	3	2	NV	NA
08-233	08-233-03	SNOENG KEUT	2	59	1	1	Unemployed	1	0	NA	NA	0	1	3	1	1	2	3	2	NV	NA
08-243	08-243-01	SNOENG KEUT	2	45	1	1	seller	1	0	NA	NA	1	1	3	1	1	2	1	2	NV	NA
08-264	08-264-03	SNOENG KEUT	1	77	1	1	Farmer	2	0	NA	NA	1	0	3	1	1	2	1	2	M	6
08-329	08-329-03	SNOENG KEUT	1	32	1	1	Farmer	0	0	NA	NA	0	1	3	1	1	2	1	2	NV	NA
08-329	08-329-02	SNOENG KEUT	1	32	1	1	Farmer	0	0	NA	NA	0	1	3	1	1	2	1	2	NV	NA
08-371	08-371-03	SNOENG KEUT	2	52	1	1	Farmer	0	0	NA	NA	1	0	3	1	1	2	1	2	NV	NA
08-371	08-371-04	SNOENG KEUT	2	52	1	1	Farmer	0	0	NA	NA	1	0	3	1	1	2	1	2	NV	NA
08-379	08-379-03	SNOENG KEUT	1	73	1	1	Farmer	0	0	NA	NA	1	0	3	1	1	2	1	2	NV	NA
08-379	08-379-04	SNOENG KEUT	1	73	1	1	Unemployed	0	0	NA	NA	1	0	3	1	1	2	1	2	NV	NA
08-383	08-383-01	SNOENG KEUT	1	32	1	1	Farmer	2	0	NA	NA	1	1	3	1	1	2	1	2	NV	NA
08-392	08-392-01	SNOENG KEUT	2	50	1	1	Worker	3	2	1	2	0	0	3	1	1	2	3	2	NV	NA
08-393	08-393-01	SNOENG KEUT	1	41	1	1	Worker	3	0	NA	NA	0	1	3	1	1	2	3	2	NV	NA
08-404	08-404-02	SNOENG KEUT	1	66	1	1	Unemployed	3	0	NA	NA	1	1	3	1	1	2	1	2	M	3
08-494	08-494-05	SNOENG KEUT	2	53	1	1	Worker	0	1	1	1	0	0	3	1	1	2	1	2	P	1
08-497	08-497-04	SNOENG KEUT	1	45	1	1	Unemployed	1	0	NA	NA	1	1	3	1	1	2	1	2	NV	NA
09-117	09-117-04	RUM CHEY	1	66	1	1	seller	0	0	NA	NA	0	1	3	1	1	2	1	2	M	2
09-117	09-117-02	RUM CHEY	1	66	1	1	Gov	0	0	NA	NA	0	1	3	1	1	2	1	2	NV	NA
09-117	09-117-03	RUM CHEY	1	66	1	1	Gov	0	0	NA	NA	0	1	3	1	1	2	1	2	P	1
09-117	09-117-07	RUM CHEY	1	66	1	1	Gov	0	0	NA	NA	0	1	3	1	1	2	1	2	NV	NA
09-118	09-118-01	RUM CHEY	1	37	1	1	Unemployed	2	0	2	1	0	1	3	1	1	2	3	2	P	1
09-126	09-126-02	RUM CHEY	2	30	1	1	Farmer	1	0	NA	NA	0	1	3	1	1	2	1	2	NV	NA
09-127	09-127-03	RUM CHEY	2	43	1	1	Farmer	1	0	NA	NA	0	1	3	1	1	2	1	2	NV	NA
09-130	09-130-07	RUM CHEY	1	46	1	1	Farmer	1	0	NA	NA	0	1	3	1	1	2	1	2	NV	NA
09-156	09-156-02	RUM CHEY	1	40	1	1	Farmer	4	0	NA	NA	0	1	3	1	1	2	1	2	NV	NA
09-158	09-158-04	RUM CHEY	1	62	1	1	Farmer	0	0	NA	NA	0	1	3	1	1	2	1	2	M	3
09-238	09-238-06	RUM CHEY	2	48	1	1	seller	3	0	NA	NA	0	1	3	1	1	2	1	2	NV	NA
09-238	09-238-11	RUM CHEY	2	48	1	1	Gov	3	0	NA	NA	0	1	3	1	1	2	1	2	NV	NA
09-238	09-238-05	RUM CHEY	2	48	1	1	Farmer	3	0	NA	NA	0	1	3	1	1	2	1	2	NV	NA
09-238	09-238-07	RUM CHEY	2	48	1	1	Farmer	3	0	NA	NA	0	1	3	1	1	2	1	2	NV	NA
09-238	09-238-04	RUM CHEY	2	48	1	1	Farmer	3	0	NA	NA	0	1	3	1	1	2	1	2	NV	NA
09-238	09-238-10	RUM CHEY	2	48	1	1	Farmer	3	0	NA	NA	0	1	3	1	1	2	1	2	NV	NA
09-238	09-238-12	RUM CHEY	2	48	1	1	Farmer	3	0	NA	NA	0	1	3	1	1	2	1	2	NV	NA
09-306	09-306-06	RUM CHEY	1	40	1	1	Farmer	0	2	1	1	0	0	3	1	1	2	1	2	M	3
09-306	09-306-04	RUM CHEY	1	40	1	1	Farmer	0	2	1	1	0	0	3	1	1	2	1	2	NV	NA
09-306	09-306-05	RUM CHEY	1	40	1	1	Farmer	0	2	1	1	0	0	3	1	1	2	1	2	P	1
09-402	09-402-02	RUM CHEY	1	47	1	1	Farmer	0	0	NA	NA	0	0	3	1	1	2	1	2	NV	NA
09-446	09-446-01	RUM CHEY	1	32	1	1	Unemployed	3	2	1	2	0	1	3	1	1	2	3	2	M	4
09-446	09-446-02	RUM CHEY	1	32	1	1	Unemployed	3	2	1	2	0	1	3	1	1	2	3	2	P	1
10-121	10-121-01	BOENG PREY	2	60	1	1	Farmer	1	0	NA	NA	0	0	3	1	1	2	3	2	NV	NA
10-124	10-124-03	BOENG PREY	2	64	1	1	Farmer	1	0	NA	NA	0	1	3	1	1	2	1	2	M	6
10-2113	10-2113-01	BOENG PREY	2	29	1	1	Unemployed	3	1	1	1	0	1	3	1	1	2	3	2	NV	NA
10-224	10-224-01	BOENG PREY	2	51	1	1	Gov	0	0	NA	NA	1	0	3	1	1	2	1	2	P	1
10-224	10-224-02	BOENG PREY	2	51	1	1	Farmer	0	0	NA	NA	1	0	3	1	1	2	1	2	M	3
10-230	10-230-02	BOENG PREY	1	81	1	1	Farmer	1	0	NA	NA	0	0	3	1	1	2	1	2	NV	NA
10-249	10-249-10	BOENG PREY	1	75	1	1	Farmer	2	0	NA	NA	0	1	3	1	1	2	1	2	NV	NA
10-249	10-249-07	BOENG PREY	1	75	1	1	Farmer	2	0	NA	NA	0	1	3	1	1	2	1	2	NV	NA
10-249	10-249-08	BOENG PREY	1	75	1	1	Farmer	2	0	NA	NA	0	1	3	1	1	2	1	2	NV	NA
10-249	10-249-04	BOENG PREY	1	75	1	1	Farmer	2	0	NA	NA	0	1	3	1	1	2	1	2	NV	NA
10-249	10-249-09	BOENG PREY	1	75	1	1	Farmer	2	0	NA	NA	0	1	3	1	1	2	1	2	NV	NA
10-250	10-250-04	BOENG PREY	1	61	1	1	Farmer	1	0	NA	NA	1	1	3	1	1	2	1	2	NV	NA
10-256	10-256-03	BOENG PREY	2	36	1	1	Farmer	1	0	NA	NA	0	1	3	1	1	2	1	2	NV	NA
10-3107	10-3107-03	BOENG PREY	1	29	1	1	Farmer	2	0	NA	NA	0	1	3	1	1	2	1	2	NV	NA
10-342	10-342-04	BOENG PREY	2	63	1	1	Farmer	4	0	NA	NA	1	1	3	1	1	2	1	2	P	1
10-342	10-342-02	BOENG PREY	2	63	1	1	Farmer	4	0	NA	NA	1	1	3	1	1	2	1	2	NV	NA
10-345	10-345-02	BOENG PREY	2	30	1	1	Farmer	3	1	1	2	1	1	3	1	1	2	1	2	NV	NA
10-347	10-347-02	BOENG PREY	2	55	1	1	Farmer	0	0	1	1	0	1	3	1	1	2	1	2	NV	NA
10-4103	10-4103-01	BOENG PREY	2	66	1	1	Farmer	0	0	NA	NA	0	1	3	1	1	2	3	2	NV	NA
02-105	02-105-01	SVAY PRAKEAB	2	39	1	1	Mecanic	2	0	NA	NA	0	0	3	1	2	2	3	2	NV	NA
02-142	02-142-01	SVAY PRAKEAB	2	42	1	1	seller	2	0	1	1	0	0	3	1	2	2	3	2	NV	NA
02-153	02-153-03	SVAY PRAKEAB	1	36	1	1	Farmer	2	0	NA	NA	0	1	3	1	2	2	3	2	M	7
02-318	02-318-03	SVAY PRAKEAB	1	47	1	1	Worker	1	0	NA	NA	0	1	3	1	2	2	1	2	P	1
03-268	03-268-02	ANNA CHIT	1	44	1	1	Farmer	1	0	NA	NA	0	1	3	1	2	2	3	2	P	1
03-268	03-268-04	ANNA CHIT	1	44	1	1	Farmer	1	0	NA	NA	0	1	3	1	2	2	3	2	P	1
03-312	03-312-01	ANNA CHIT	2	34	1	1	Farmer	3	0	NA	NA	0	1	3	1	2	2	3	2	NV	NA
03-346	03-346-02	ANNA CHIT	1	55	1	1	Farmer	1	0	NA	NA	0	1	3	1	2	2	3	2	M	3
03-460	03-460-01	ANNA CHIT	2	23	1	1	Unemployed	1	0	NA	NA	0	1	3	1	2	2	3	2	NV	NA
04-360	04-360-04	KHNA	2	30	1	1	Farmer	3	0	NA	NA	0	1	3	1	2	2	1	2	P	1
04-360	04-360-03	KHNA	2	30	1	1	Farmer	3	0	NA	NA	0	1	3	1	2	2	1	2	M	3
05-331	05-331-03	CHHEU TEAL	1	53	1	1	Farmer	2	0	2	1	0	0	3	1	2	2	3	2	P	1
05-430	05-430-04	CHHEU TEAL	2	55	1	1	Farmer	1	0	NA	NA	0	1	3	1	2	2	3	2	NV	NA
06-123	06-123-02	SNOENG LECH	2	39	1	1	Farmer	2	1	2	2	0	0	3	1	2	2	2	2	NV	NA
06-272	06-272-04	SNOENG LECH	1	34	1	1	Farmer	4	0	1	1	0	0	3	1	2	2	1	2	NV	NA
06-372	06-372-02	SNOENG LECH	2	33	1	1	Farmer	1	0	NA	NA	0	1	3	1	2	2	3	2	NV	NA
07-135	07-135-02	PREAH SRE	2	52	1	1	Farmer	3	0	NA	NA	1	1	3	1	2	2	1	2	NV	NA
07-172	07-172-01	PREAH SRE	2	73	1	1	Farmer	0	0	NA	NA	1	0	3	1	2	2	3	2	M	3
07-172	07-172-02	PREAH SRE	2	73	1	1	Farmer	0	0	NA	NA	1	0	3	1	2	2	3	2	M	3
07-172	07-172-03	PREAH SRE	2	73	1	1	Farmer	0	0	NA	NA	1	0	3	1	2	2	3	2	M	3
07-223	07-223-04	PREAH SRE	2	62	1	1	Farmer	4	0	NA	NA	1	1	3	1	2	2	1	2	NV	NA
07-223	07-223-07	PREAH SRE	2	62	1	1	Farmer	4	0	NA	NA	1	1	3	1	2	2	1	2	NV	NA
07-223	07-223-08	PREAH SRE	2	62	1	1	Farmer	4	0	NA	NA	1	1	3	1	2	2	1	2	NV	NA
07-223	07-223-06	PREAH SRE	2	62	1	1	Farmer	4	0	NA	NA	1	1	3	1	2	2	1	2	NV	NA
07-262	07-262-02	PREAH SRE	1	40	1	1	Unemployed	0	0	NA	NA	1	1	3	1	2	2	1	2	NV	NA
07-267	07-267-03	PREAH SRE	1	52	1	1	seller	0	0	NA	NA	0	0	3	1	2	2	1	2	NV	NA
07-267	07-267-04	PREAH SRE	1	52	1	1	seller	0	0	NA	NA	0	0	3	1	2	2	1	2	NV	NA
07-327	07-327-02	PREAH SRE	1	60	1	1	seller	1	0	NA	NA	0	1	3	1	2	2	1	2	M	6
07-327	07-327-03	PREAH SRE	1	60	1	1	Gov	1	0	NA	NA	0	1	3	1	2	2	1	2	M	6
07-340	07-340-03	PREAH SRE	1	36	1	1	Worker	2	0	NA	NA	1	1	3	1	2	2	1	2	NV	NA
07-408	07-408-01	PREAH SRE	2	47	1	1	seller	0	0	NA	NA	1	1	3	1	2	2	3	2	P	1
07-440	07-440-04	PREAH SRE	2	48	1	1	Farmer	0	0	NA	NA	0	0	3	1	2	2	3	2	P	1
07-443	07-443-01	PREAH SRE	2	49	1	1	Farmer	1	0	NA	NA	0	1	3	1	2	2	3	2	NV	NA
07-446	07-446-03	PREAH SRE	2	45	1	1	Farmer	1	1	2	2	0	1	3	1	2	2	1	2	NV	NA
07-447	07-447-03	PREAH SRE	1	49	1	1	Farmer	1	0	NA	NA	0	0	3	1	2	2	1	2	NV	NA
08-1108	08-1108-02	SNOENG KEUT	2	24	1	1	Worker	2	0	NA	NA	0	0	3	1	2	2	1	2	NV	NA
08-1108	08-1108-01	SNOENG KEUT	2	24	1	1	Worker	2	0	NA	NA	0	0	3	1	2	2	1	2	NV	NA
08-158	08-158-01	SNOENG KEUT	2	42	1	1	Unemployed	1	0	NA	NA	0	0	3	1	2	2	3	2	NV	NA
08-252	08-252-02	SNOENG KEUT	1	38	1	1	seller	2	1	1	1	0	0	3	1	2	2	3	2	NV	NA
08-264	08-264-04	SNOENG KEUT	1	77	1	1	seller	2	0	NA	NA	1	0	3	1	2	2	1	2	M	6
08-286	08-286-01	SNOENG KEUT	2	26	1	1	seller	2	0	NA	NA	0	1	3	1	2	2	3	2	NV	NA
08-329	08-329-04	SNOENG KEUT	1	32	1	1	Farmer	0	0	NA	NA	0	1	3	1	2	2	1	2	NV	NA
08-363	08-363-01	SNOENG KEUT	2	30	1	1	Farmer	3	0	NA	NA	0	1	3	1	2	2	3	2	NV	NA
08-371	08-371-02	SNOENG KEUT	2	52	1	1	Farmer	0	0	NA	NA	1	0	3	1	2	2	1	2	NV	NA
08-379	08-379-01	SNOENG KEUT	1	73	1	1	seller	0	0	NA	NA	1	0	3	1	2	2	1	2	NV	NA
08-394	08-394-05	SNOENG KEUT	2	33	1	1	Unemployed	1	1	1	1	0	1	3	1	2	2	1	2	NV	NA
08-394	08-394-01	SNOENG KEUT	2	33	1	1	Unemployed	1	1	1	1	0	1	3	1	2	2	1	2	NV	NA
08-404	08-404-03	SNOENG KEUT	1	66	1	1	Farmer	3	0	NA	NA	1	1	3	1	2	2	1	2	P	1
08-404	08-404-01	SNOENG KEUT	1	66	1	1	Farmer	3	0	NA	NA	1	1	3	1	2	2	1	2	M	3
08-4102	08-4102-01	SNOENG KEUT	2	38	1	1	Farmer	5	1	1	2	1	1	3	1	2	2	3	2	NV	NA
08-4102	08-4102-02	SNOENG KEUT	2	38	1	1	Farmer	5	1	1	2	1	1	3	1	2	2	3	2	P	1
08-494	08-494-02	SNOENG KEUT	2	53	1	1	Worker	0	1	1	1	0	0	3	1	2	2	1	2	NV	NA
08-494	08-494-04	SNOENG KEUT	2	53	1	1	Worker	0	1	1	1	0	0	3	1	2	2	1	2	NV	NA
08-494	08-494-03	SNOENG KEUT	2	53	1	1	seller	0	1	1	1	0	0	3	1	2	2	1	2	NV	NA
08-497	08-497-03	SNOENG KEUT	1	45	1	1	Unemployed	1	0	NA	NA	1	1	3	1	2	2	1	2	M	4
08-497	08-497-05	SNOENG KEUT	1	45	1	1	Unemployed	1	0	NA	NA	1	1	3	1	2	2	1	2	NV	NA
09-117	09-117-08	RUM CHEY	1	66	1	1	Worker	0	0	NA	NA	0	1	3	1	2	2	1	2	M	3
09-117	09-117-05	RUM CHEY	1	66	1	1	seller	0	0	NA	NA	0	1	3	1	2	2	1	2	NV	NA
09-117	09-117-06	RUM CHEY	1	66	1	1	Gov	0	0	NA	NA	0	1	3	1	2	2	1	2	NV	NA
09-126	09-126-03	RUM CHEY	2	30	1	1	Farmer	1	0	NA	NA	0	1	3	1	2	2	1	2	NV	NA
09-127	09-127-05	RUM CHEY	2	43	1	1	Farmer	1	0	NA	NA	0	1	3	1	2	2	1	2	NV	NA
09-127	09-127-04	RUM CHEY	2	43	1	1	Farmer	1	0	NA	NA	0	1	3	1	2	2	1	2	NV	NA
09-150	09-150-01	RUM CHEY	2	53	1	1	Farmer	1	0	NA	NA	0	1	3	1	2	2	3	2	P	1
09-150	09-150-03	RUM CHEY	2	53	1	1	Mecanic	1	0	NA	NA	0	1	3	1	2	2	3	2	NV	NA
09-150	09-150-02	RUM CHEY	2	53	1	1	Farmer	1	0	NA	NA	0	1	3	1	2	2	3	2	NV	NA
09-156	09-156-03	RUM CHEY	1	40	1	1	Farmer	4	0	NA	NA	0	1	3	1	2	2	1	2	NV	NA
09-158	09-158-03	RUM CHEY	1	62	1	1	Farmer	0	0	NA	NA	0	1	3	1	2	2	1	2	NV	NA
09-238	09-238-08	RUM CHEY	2	48	1	1	Farmer	3	0	NA	NA	0	1	3	1	2	2	1	2	NV	NA
09-306	09-306-03	RUM CHEY	1	40	1	1	Farmer	0	2	1	1	0	0	3	1	2	2	1	2	NV	NA
09-306	09-306-08	RUM CHEY	1	40	1	1	Farmer	0	2	1	1	0	0	3	1	2	2	1	2	NV	NA
09-402	09-402-03	RUM CHEY	1	47	1	1	Farmer	0	0	NA	NA	0	0	3	1	2	2	1	2	NV	NA
10-113	10-113-03	BOENG PREY	1	33	1	1	Farmer	1	1	1	2	0	0	3	1	2	2	3	2	M	3
10-124	10-124-02	BOENG PREY	2	64	1	1	Farmer	1	0	NA	NA	0	1	3	1	2	2	1	2	P	1
10-129	10-129-03	BOENG PREY	2	42	1	1	Farmer	1	0	NA	NA	0	1	3	1	2	2	3	2	NV	NA
10-134	10-134-02	BOENG PREY	1	49	1	1	Farmer	4	0	NA	NA	0	0	3	1	2	2	1	2	P	1
10-176	10-176-05	BOENG PREY	2	47	1	1	Farmer	1	0	NA	NA	1	1	3	1	2	2	3	2	NV	NA
10-176	10-176-04	BOENG PREY	2	47	1	1	Farmer	1	0	NA	NA	1	1	3	1	2	2	3	2	NV	NA
10-183	10-183-01	BOENG PREY	2	30	1	1	Farmer	1	0	NA	NA	0	1	3	1	2	2	3	2	NV	NA
10-230	10-230-03	BOENG PREY	1	81	1	1	Unemployed	1	0	NA	NA	0	0	3	1	2	2	1	2	NV	NA
10-249	10-249-05	BOENG PREY	1	75	1	1	Farmer	2	0	NA	NA	0	1	3	1	2	2	1	2	NV	NA
10-249	10-249-11	BOENG PREY	1	75	1	1	Farmer	2	0	NA	NA	0	1	3	1	2	2	1	2	NV	NA
10-249	10-249-06	BOENG PREY	1	75	1	1	Farmer	2	0	NA	NA	0	1	3	1	2	2	1	2	NV	NA
10-250	10-250-01	BOENG PREY	1	61	1	1	Farmer	1	0	NA	NA	1	1	3	1	2	2	1	2	NV	NA
10-279	10-279-02	BOENG PREY	2	53	1	1	Farmer	1	0	NA	NA	1	1	3	1	2	2	1	2	NV	NA
10-279	10-279-01	BOENG PREY	2	53	1	1	seller	1	0	NA	NA	1	1	3	1	2	2	1	2	NV	NA
10-3107	10-3107-02	BOENG PREY	1	29	1	1	Worker	2	0	NA	NA	0	1	3	1	2	2	1	2	NV	NA
10-3107	10-3107-04	BOENG PREY	1	29	1	1	Worker	2	0	NA	NA	0	1	3	1	2	2	1	2	NV	NA
10-342	10-342-03	BOENG PREY	2	63	1	1	Farmer	4	0	NA	NA	1	1	3	1	2	2	1	2	NV	NA
10-345	10-345-01	BOENG PREY	2	30	1	1	Farmer	3	1	1	2	1	1	3	1	2	2	1	2	NV	NA
10-395	10-395-04	BOENG PREY	1	33	1	1	Farmer	1	0	NA	NA	0	1	3	1	2	2	3	2	NV	NA
10-4105	10-4105-01	BOENG PREY	1	57	1	1	Farmer	1	0	NA	NA	0	1	3	1	2	2	3	2	P	1
10-447	10-447-01	BOENG PREY	2	26	1	1	Farmer	2	0	NA	NA	0	1	3	1	2	2	1	2	NV	NA
10-454	10-454-01	BOENG PREY	2	57	1	1	Farmer	0	0	NA	NA	1	1	3	1	2	2	3	2	NV	NA
10-478	10-478-02	BOENG PREY	2	46	1	1	Farmer	2	0	NA	NA	1	1	3	1	2	2	3	2	NV	NA
10-479	10-479-03	BOENG PREY	2	23	1	1	Farmer	3	0	NA	NA	0	1	3	1	2	2	3	2	NV	NA
01-206	01-206-02	KAMPANG LECH	2	26	1	1	Unemployed	0	0	NA	NA	0	1	3	1	1	3	3	2	P	1
02-102	02-102-01	SVAY PRAKEAB	1	62	1	1	Mecanic	2	0	NA	NA	0	1	3	1	1	3	1	2	M	2
02-102	02-102-02	SVAY PRAKEAB	1	62	1	1	Farmer	2	0	NA	NA	0	1	3	1	1	3	1	2	M	4
02-248	02-248-02	SVAY PRAKEAB	2	46	1	1	Farmer	2	0	NA	NA	1	1	3	1	1	3	3	2	M	3
02-260	02-260-02	SVAY PRAKEAB	1	65	1	1	Farmer	0	0	NA	NA	0	0	3	1	1	3	1	2	P	1
02-262	02-262-02	SVAY PRAKEAB	1	68	1	1	Farmer	1	0	NA	NA	0	0	3	1	1	3	1	2	NV	NA
02-269	02-269-01	SVAY PRAKEAB	2	18	1	1	Gov	2	0	NA	NA	0	1	3	1	1	3	3	2	P	1
02-424	02-424-03	SVAY PRAKEAB	1	55	1	1	Farmer	3	0	NA	NA	0	1	3	1	1	3	1	2	NV	NA
02-431	02-431-01	SVAY PRAKEAB	2	53	1	1	Farmer	1	0	NA	NA	0	1	3	1	1	3	3	2	NV	NA
02-436	02-436-04	SVAY PRAKEAB	2	27	1	1	Gov	0	0	NA	NA	0	1	3	1	1	3	1	2	P	1
03-101	03-101-01	ANNA CHIT	2	65	1	1	Gov	0	1	2	1	0	0	3	1	1	3	3	2	P	1
03-152	03-152-02	ANNA CHIT	1	77	1	1	Farmer	3	1	1	2	0	1	3	1	1	3	1	2	P	1
03-256	03-256-01	ANNA CHIT	2	53	1	1	Farmer	1	0	NA	NA	0	1	3	1	1	3	1	2	M	3
03-273	03-273-02	ANNA CHIT	1	39	1	1	Farmer	2	0	NA	NA	0	1	3	1	1	3	3	2	NV	NA
03-276	03-276-02	ANNA CHIT	2	30	1	1	Farmer	2	0	NA	NA	0	1	3	1	1	3	3	2	P	1
03-301	03-301-04	ANNA CHIT	1	36	1	1	Farmer	4	0	NA	NA	0	0	3	1	1	3	3	2	NV	NA
03-314	03-314-01	ANNA CHIT	2	44	1	1	seller	1	0	NA	NA	0	1	3	1	1	3	3	2	P	1
03-314	03-314-02	ANNA CHIT	2	44	1	1	Farmer	1	0	NA	NA	0	1	3	1	1	3	3	2	P	1
03-320	03-320-03	ANNA CHIT	2	51	1	1	Gov	3	0	1	1	0	0	3	1	1	3	1	2	NV	NA
03-320	03-320-04	ANNA CHIT	2	51	1	1	Gov	3	0	1	1	0	0	3	1	1	3	1	2	NV	NA
03-323	03-323-02	ANNA CHIT	1	28	1	1	Gov	1	0	NA	NA	0	1	3	1	1	3	3	2	NV	NA
03-325	03-325-01	ANNA CHIT	1	42	1	1	Gov	1	0	NA	NA	0	0	3	1	1	3	3	2	M	6
03-336	03-336-02	ANNA CHIT	1	53	1	1	seller	1	0	NA	NA	0	1	3	1	1	3	1	2	NV	NA
03-336	03-336-01	ANNA CHIT	1	53	1	1	seller	1	0	NA	NA	0	1	3	1	1	3	1	2	NV	NA
03-337	03-337-02	ANNA CHIT	2	54	1	1	Farmer	2	0	NA	NA	1	1	3	1	1	3	1	2	P	1
03-337	03-337-01	ANNA CHIT	2	54	1	1	Farmer	2	0	NA	NA	1	1	3	1	1	3	1	2	P	1
03-338	03-338-02	ANNA CHIT	2	59	1	1	Farmer	5	1	1	2	1	0	1	1	1	3	1	2	NV	NA
03-338	03-338-01	ANNA CHIT	2	59	1	1	Farmer	5	1	1	2	1	0	1	1	1	3	1	2	M	3
03-346	03-346-01	ANNA CHIT	1	55	1	1	Farmer	1	0	NA	NA	0	1	3	1	1	3	3	2	NV	NA
03-408	03-408-02	ANNA CHIT	2	34	1	1	Farmer	2	0	NA	NA	0	0	3	1	1	3	3	2	P	1
03-408	03-408-01	ANNA CHIT	2	34	1	1	Farmer	2	0	NA	NA	0	0	3	1	1	3	3	2	P	1
03-425	03-425-03	ANNA CHIT	2	49	1	1	Farmer	3	0	NA	NA	0	0	3	1	1	3	1	2	NV	NA
03-425	03-425-01	ANNA CHIT	2	49	1	1	Farmer	3	0	NA	NA	0	0	3	1	1	3	1	2	NV	NA
04-246	04-246-02	KHNA	1	27	1	1	seller	2	0	NA	NA	0	1	3	1	1	3	1	2	NV	NA
04-246	04-246-03	KHNA	1	27	1	1	Farmer	2	0	NA	NA	0	1	3	1	1	3	1	2	M	5
04-266	04-266-01	KHNA	1	31	1	1	Farmer	1	0	NA	NA	0	0	3	1	1	3	3	2	NV	NA
04-349	04-349-04	KHNA	2	37	1	1	Gov	3	0	NA	NA	0	1	3	1	1	3	1	2	M	4
04-460	04-460-01	KHNA	2	81	1	1	Farmer	1	0	NA	NA	1	1	3	1	1	3	3	2	M	3
04-460	04-460-02	KHNA	2	81	1	1	Farmer	1	0	NA	NA	1	1	3	1	1	3	3	2	M	3
05-115	05-115-01	CHHEU TEAL	2	70	1	1	Farmer	1	1	1	1	0	0	3	1	1	3	3	2	NV	NA
05-122	05-122-02	CHHEU TEAL	2	77	1	1	Farmer	0	0	NA	NA	0	0	3	1	1	3	3	2	P	1
05-201	05-201-03	CHHEU TEAL	1	49	1	1	seller	1	0	NA	NA	1	1	3	1	1	3	3	2	NV	NA
05-201	05-201-02	CHHEU TEAL	1	49	1	1	seller	1	0	NA	NA	1	1	3	1	1	3	3	2	NV	NA
05-249	05-249-01	CHHEU TEAL	2	51	1	1	Farmer	0	0	NA	NA	0	0	3	1	1	3	3	2	P	1
06-215	06-215-01	SNOENG LECH	2	21	1	1	Farmer	0	0	NA	NA	0	0	3	1	1	3	1	2	NV	NA
06-215	06-215-02	SNOENG LECH	2	21	1	1	Farmer	0	0	NA	NA	0	0	3	1	1	3	1	2	NV	NA
06-215	06-215-05	SNOENG LECH	2	21	1	1	Farmer	0	0	NA	NA	0	0	3	1	1	3	1	2	NV	NA
06-319	06-319-02	SNOENG LECH	2	38	1	1	Farmer	1	0	NA	NA	0	0	3	1	1	3	3	2	P	1
06-319	06-319-01	SNOENG LECH	2	38	1	1	Farmer	1	0	NA	NA	0	0	3	1	1	3	2	2	NV	NA
06-370	06-370-03	SNOENG LECH	2	27	1	1	Farmer	2	0	NA	NA	0	1	3	1	1	3	3	2	NV	NA
06-404	06-404-02	SNOENG LECH	2	55	1	1	Farmer	0	0	NA	NA	0	0	1	1	1	3	1	2	P	1
07-140	07-140-03	PREAH SRE	2	40	1	1	Farmer	2	0	NA	NA	0	1	3	1	1	3	3	2	M	3
07-146	07-146-01	PREAH SRE	1	57	1	1	Worker	1	1	1	2	0	1	3	1	1	3	1	2	NV	NA
07-203	07-203-02	PREAH SRE	2	43	1	1	Farmer	0	0	1	2	0	1	3	1	1	3	1	2	P	1
07-213	07-213-02	PREAH SRE	2	32	1	1	Farmer	0	0	NA	NA	0	1	3	1	1	3	3	2	M	3
07-226	07-226-01	PREAH SRE	2	51	1	1	Farmer	1	0	NA	NA	0	1	3	1	1	3	3	2	NV	NA
07-226	07-226-02	PREAH SRE	2	51	1	1	Farmer	1	0	NA	NA	0	1	3	1	1	3	2	2	NV	NA
07-229	07-229-02	PREAH SRE	2	49	1	1	seller	1	0	NA	NA	0	1	3	1	1	3	1	2	NV	NA
07-235	07-235-03	PREAH SRE	2	45	1	1	Farmer	1	0	NA	NA	0	1	3	1	1	3	3	2	NV	NA
07-241	07-241-02	PREAH SRE	2	18	1	1	Worker	4	0	NA	NA	0	1	3	1	1	3	1	2	NV	NA
07-242	07-242-03	PREAH SRE	1	46	1	1	Worker	2	0	NA	NA	0	1	3	1	1	3	1	2	P	1
07-242	07-242-01	PREAH SRE	1	46	1	1	Unemployed	2	0	NA	NA	0	1	3	1	1	3	1	2	M	2
07-252	07-252-01	PREAH SRE	2	60	1	1	Farmer	2	0	NA	NA	0	1	3	1	1	3	1	2	NV	NA
07-264	07-264-02	PREAH SRE	2	68	1	1	Unemployed	0	0	NA	NA	1	1	3	1	1	3	1	2	NV	NA
07-272	07-272-04	PREAH SRE	2	58	1	1	Farmer	3	0	NA	NA	1	1	3	1	1	3	1	2	P	1
07-305	07-305-01	PREAH SRE	1	81	1	1	Gov	0	0	NA	NA	0	0	3	1	1	3	4	2	NV	NA
07-311	07-311-02	PREAH SRE	1	52	1	1	seller	0	0	1	2	0	1	3	1	1	3	3	2	NV	NA
07-312	07-312-03	PREAH SRE	2	25	1	1	Farmer	2	0	NA	NA	1	1	3	1	1	3	1	2	NV	NA
07-312	07-312-01	PREAH SRE	2	25	1	1	Farmer	2	0	NA	NA	1	1	3	1	1	3	1	2	NV	NA
07-320	07-320-03	PREAH SRE	2	80	1	1	Farmer	2	0	1	2	0	1	3	1	1	3	1	2	P	1
07-330	07-330-04	PREAH SRE	1	65	1	1	Farmer	0	0	NA	NA	0	1	3	1	1	3	3	2	M	3
07-338	07-338-03	PREAH SRE	2	55	1	1	Farmer	1	0	NA	NA	0	0	3	1	1	3	1	2	NV	NA
07-338	07-338-02	PREAH SRE	2	55	1	1	Farmer	1	0	NA	NA	0	0	3	1	1	3	1	2	NV	NA
07-352	07-352-02	PREAH SRE	1	37	1	1	Farmer	0	0	NA	NA	0	1	3	1	1	3	3	2	P	1
07-369	07-369-01	PREAH SRE	2	37	1	1	Farmer	2	0	NA	NA	0	1	3	1	1	3	3	2	P	1
07-374	07-374-02	PREAH SRE	2	52	1	1	Farmer	2	0	NA	NA	0	1	3	1	1	3	3	2	NV	NA
07-376	07-376-03	PREAH SRE	1	35	1	1	Farmer	3	0	NA	NA	1	1	3	1	1	3	1	2	M	3
07-401	07-401-01	PREAH SRE	2	66	1	1	Farmer	2	0	NA	NA	1	1	3	1	1	3	3	2	P	1
07-406	07-406-02	PREAH SRE	2	57	1	1	seller	2	0	NA	NA	0	1	3	1	1	3	1	2	NV	NA
07-406	07-406-01	PREAH SRE	2	57	1	1	Farmer	2	0	NA	NA	0	1	3	1	1	3	1	2	NV	NA
08-154	08-154-03	SNOENG KEUT	1	42	1	1	seller	0	0	NA	NA	0	1	3	1	1	3	1	2	NV	NA
08-154	08-154-02	SNOENG KEUT	1	42	1	1	seller	0	0	NA	NA	0	1	3	1	1	3	1	2	NV	NA
08-181	08-181-02	SNOENG KEUT	2	58	1	1	Farmer	1	0	NA	NA	0	1	3	1	1	3	3	2	NV	NA
08-285	08-285-01	SNOENG KEUT	2	46	1	1	seller	1	1	1	2	1	0	3	1	1	3	1	2	NV	NA
08-285	08-285-03	SNOENG KEUT	2	46	1	1	seller	1	1	1	2	1	0	3	1	1	3	1	2	P	1
08-288	08-288-06	SNOENG KEUT	2	34	1	1	Farmer	1	0	NA	NA	0	1	3	1	1	3	1	2	NV	NA
08-288	08-288-07	SNOENG KEUT	2	34	1	1	Farmer	1	0	NA	NA	0	1	3	1	1	3	1	2	NV	NA
08-314	08-314-02	SNOENG KEUT	1	44	1	1	Farmer	2	0	NA	NA	0	1	3	1	1	3	3	2	M	3
08-325	08-325-05	SNOENG KEUT	1	65	1	1	Farmer	0	0	NA	NA	1	0	3	1	1	3	1	2	M	6
08-325	08-325-02	SNOENG KEUT	1	65	1	1	Farmer	0	0	NA	NA	1	0	3	1	1	3	1	2	NV	NA
08-378	08-378-01	SNOENG KEUT	1	49	1	1	Farmer	2	0	NA	NA	1	1	3	1	1	3	3	2	NV	NA
08-383	08-383-03	SNOENG KEUT	1	32	1	1	Farmer	2	0	NA	NA	1	1	3	1	1	3	1	2	NV	NA
08-383	08-383-02	SNOENG KEUT	1	32	1	1	Farmer	2	0	NA	NA	1	1	3	1	1	3	1	2	NV	NA
08-392	08-392-03	SNOENG KEUT	2	50	1	1	Unemployed	3	2	1	2	0	0	3	1	1	3	1	2	M	4
08-474	08-474-03	SNOENG KEUT	1	48	1	1	Farmer	3	0	NA	NA	0	1	3	1	1	3	3	2	NV	NA
08-474	08-474-01	SNOENG KEUT	1	48	1	1	Unemployed	3	0	NA	NA	0	1	3	1	1	3	3	2	P	1
08-486	08-486-08	SNOENG KEUT	1	42	1	1	Farmer	2	0	NA	NA	0	1	3	1	1	3	1	2	NV	NA
08-486	08-486-05	SNOENG KEUT	1	42	1	1	Farmer	2	0	NA	NA	0	1	3	1	1	3	1	2	NV	NA
08-486	08-486-06	SNOENG KEUT	1	42	1	1	Farmer	2	0	NA	NA	0	1	3	1	1	3	1	2	NV	NA
09-101	09-101-03	RUM CHEY	2	30	1	1	Farmer	0	0	NA	NA	0	0	3	1	1	3	3	2	NV	NA
09-173	09-173-03	RUM CHEY	1	62	1	1	Farmer	1	0	NA	NA	0	1	3	1	1	3	3	2	NV	NA
09-235	09-235-01	RUM CHEY	2	49	1	1	Unemployed	1	0	NA	NA	1	1	3	1	1	3	1	2	NV	NA
09-235	09-235-02	RUM CHEY	2	49	1	1	Unemployed	1	0	NA	NA	1	1	3	1	1	3	1	2	P	1
09-236	09-236-01	RUM CHEY	1	86	1	1	Unemployed	1	1	1	2	0	0	3	1	1	3	1	2	P	1
09-265	09-265-01	RUM CHEY	1	38	1	1	Farmer	2	0	NA	NA	0	0	3	1	1	3	3	2	NV	NA
09-267	09-267-02	RUM CHEY	1	53	1	1	Unemployed	3	0	NA	NA	0	0	3	1	1	3	1	2	NV	NA
09-267	09-267-01	RUM CHEY	1	53	1	1	Unemployed	3	0	NA	NA	0	0	3	1	1	3	1	2	NV	NA
09-275	09-275-03	RUM CHEY	2	26	1	1	Farmer	4	0	NA	NA	0	1	3	1	1	3	3	2	NV	NA
09-367	09-367-03	RUM CHEY	2	21	1	1	Farmer	0	1	1	1	0	1	3	1	1	3	2	2	NV	NA
09-369	09-369-01	RUM CHEY	2	43	1	1	Farmer	0	0	NA	NA	0	1	3	1	1	3	3	2	M	7
09-371	09-371-03	RUM CHEY	2	58	1	1	Farmer	0	0	NA	NA	1	0	3	1	1	3	3	2	NV	NA
09-420	09-420-01	RUM CHEY	2	30	1	1	Farmer	2	0	NA	NA	0	1	3	1	1	3	1	2	NV	NA
09-420	09-420-03	RUM CHEY	2	30	1	1	Farmer	2	0	NA	NA	0	1	3	1	1	3	1	2	M	4
09-422	09-422-01	RUM CHEY	2	40	1	1	seller	2	0	NA	NA	0	1	3	1	1	3	3	2	NV	NA
10-129	10-129-02	BOENG PREY	2	42	1	1	Farmer	1	0	NA	NA	0	1	3	1	1	3	3	2	NV	NA
10-135	10-135-01	BOENG PREY	1	52	1	1	Farmer	0	0	NA	NA	0	1	3	1	1	3	1	2	M	3
10-139	10-139-05	BOENG PREY	2	37	1	1	Farmer	3	0	NA	NA	0	1	3	1	1	3	1	2	P	1
10-139	10-139-04	BOENG PREY	2	37	1	1	Farmer	3	0	NA	NA	0	1	3	1	1	3	1	2	NV	NA
10-139	10-139-03	BOENG PREY	2	37	1	1	Farmer	3	0	NA	NA	0	1	3	1	1	3	1	2	P	1
10-141	10-141-01	BOENG PREY	1	68	1	1	Farmer	0	0	NA	NA	0	1	3	1	1	3	3	2	NV	NA
10-2125	10-2125-05	BOENG PREY	1	33	1	1	Farmer	2	0	NA	NA	0	1	3	1	1	3	1	2	NV	NA
10-2125	10-2125-04	BOENG PREY	1	33	1	1	Farmer	2	0	NA	NA	0	1	3	1	1	3	1	2	NV	NA
10-2127	10-2127-01	BOENG PREY	2	67	1	1	Unemployed	2	0	NA	NA	1	0	3	1	1	3	1	2	NV	NA
10-2127	10-2127-02	BOENG PREY	2	67	1	1	Farmer	2	0	NA	NA	1	0	3	1	1	3	1	2	NV	NA
10-239	10-239-03	BOENG PREY	1	50	1	1	seller	1	0	NA	NA	0	0	3	1	1	3	1	2	P	1
10-244	10-244-01	BOENG PREY	1	39	1	1	Farmer	3	0	NA	NA	1	1	3	1	1	3	3	2	NV	NA
10-256	10-256-05	BOENG PREY	2	36	1	1	Unemployed	1	0	NA	NA	0	1	3	1	1	3	1	2	NV	NA
10-256	10-256-04	BOENG PREY	2	36	1	1	Farmer	1	0	NA	NA	0	1	3	1	1	3	1	2	NV	NA
10-256	10-256-06	BOENG PREY	2	36	1	1	Farmer	1	0	NA	NA	0	1	3	1	1	3	1	2	NV	NA
10-272	10-272-01	BOENG PREY	2	33	1	1	Farmer	3	0	NA	NA	0	1	3	1	1	3	3	2	NV	NA
10-306	10-306-01	BOENG PREY	1	50	1	1	Farmer	3	1	1	1	1	1	3	1	1	3	1	2	NV	NA
10-306	10-306-04	BOENG PREY	1	50	1	1	Farmer	3	1	1	1	1	1	3	1	1	3	1	2	NV	NA
10-306	10-306-06	BOENG PREY	1	50	1	1	Farmer	3	1	1	1	1	1	3	1	1	3	1	2	NV	NA
10-3106	10-3106-04	BOENG PREY	2	37	1	1	Farmer	4	1	1	1	1	1	3	1	1	3	1	2	NV	NA
10-3106	10-3106-03	BOENG PREY	2	37	1	1	Farmer	4	1	1	1	1	1	3	1	1	3	1	2	NV	NA
10-3110	10-3110-01	BOENG PREY	2	38	1	1	Farmer	1	0	NA	NA	1	1	3	1	1	3	1	2	NV	NA
10-333	10-333-05	BOENG PREY	1	40	1	1	Farmer	3	0	NA	NA	0	1	3	1	1	3	1	2	M	3
10-338	10-338-01	BOENG PREY	1	36	1	1	Farmer	2	0	NA	NA	0	1	3	1	1	3	3	2	NV	NA
10-364	10-364-01	BOENG PREY	2	72	1	1	Farmer	0	0	NA	NA	0	0	3	1	1	3	1	2	NV	NA
10-366	10-366-01	BOENG PREY	1	52	1	1	Farmer	2	0	NA	NA	0	1	3	1	1	3	1	2	NV	NA
10-377	10-377-01	BOENG PREY	1	53	1	1	Farmer	0	0	NA	NA	0	1	3	1	1	3	3	2	M	6
10-385	10-385-01	BOENG PREY	2	53	1	1	Farmer	1	0	NA	NA	1	1	3	1	1	3	3	2	M	3
10-409	10-409-01	BOENG PREY	2	25	1	1	Farmer	1	0	NA	NA	0	1	3	1	1	3	3	2	NV	NA
10-427	10-427-01	BOENG PREY	2	28	1	1	Farmer	3	0	NA	NA	0	1	3	1	1	3	1	2	NV	NA
10-440	10-440-02	BOENG PREY	2	62	1	1	Farmer	0	0	NA	NA	1	0	3	1	1	3	1	2	NV	NA
10-452	10-452-01	BOENG PREY	1	35	1	1	Farmer	2	0	NA	NA	1	1	3	1	1	3	1	2	NV	NA
10-466	10-466-01	BOENG PREY	1	73	1	1	Farmer	2	0	NA	NA	0	1	3	1	1	3	3	2	NV	NA
10-467	10-467-02	BOENG PREY	2	34	1	1	Farmer	1	0	NA	NA	0	1	3	1	1	3	3	2	NV	NA
10-468	10-468-03	BOENG PREY	2	36	1	1	Farmer	2	0	NA	NA	0	1	3	1	1	3	1	2	NV	NA
10-468	10-468-02	BOENG PREY	2	36	1	1	Farmer	2	0	NA	NA	0	1	3	1	1	3	1	2	NV	NA
10-475	10-475-03	BOENG PREY	2	35	1	1	Farmer	3	1	2	1	1	1	3	1	1	3	1	2	NV	NA
10-482	10-482-04	BOENG PREY	1	50	1	1	seller	1	0	NA	NA	0	1	3	1	1	3	1	2	M	3
01-206	01-206-01	KAMPANG LECH	2	26	1	1	Unemployed	0	0	NA	NA	0	1	3	1	2	3	3	2	M	3
01-209	01-209-02	KAMPANG LECH	2	48	1	1	Farmer	1	0	NA	NA	1	1	3	1	2	3	3	2	P	1
02-102	02-102-03	SVAY PRAKEAB	1	62	1	1	Farmer	2	0	NA	NA	0	1	3	1	2	3	1	2	P	1
02-102	02-102-04	SVAY PRAKEAB	1	62	1	1	Farmer	2	0	NA	NA	0	1	3	1	2	3	1	2	P	1
02-125	02-125-05	SVAY PRAKEAB	1	53	1	1	Farmer	3	0	NA	NA	0	1	3	1	2	3	3	2	NV	NA
02-125	02-125-04	SVAY PRAKEAB	1	53	1	1	seller	3	0	NA	NA	0	1	3	1	2	3	3	2	NV	NA
02-125	02-125-03	SVAY PRAKEAB	1	53	1	1	seller	3	0	NA	NA	0	1	3	1	2	3	3	2	NV	NA
02-125	02-125-06	SVAY PRAKEAB	1	53	1	1	seller	3	0	NA	NA	0	1	3	1	2	3	3	2	NV	NA
02-260	02-260-01	SVAY PRAKEAB	1	65	1	1	seller	0	0	NA	NA	0	0	3	1	2	3	1	2	P	1
02-262	02-262-01	SVAY PRAKEAB	1	68	1	1	seller	1	0	NA	NA	0	0	3	1	2	3	1	2	NV	NA
02-270	02-270-02	SVAY PRAKEAB	1	34	1	1	Gov	1	0	NA	NA	0	0	3	1	2	3	3	2	NV	NA
02-270	02-270-01	SVAY PRAKEAB	1	34	1	1	Gov	1	0	NA	NA	0	0	3	1	2	3	3	2	NV	NA
02-308	02-308-04	SVAY PRAKEAB	1	28	1	1	Farmer	3	0	NA	NA	1	0	3	1	2	3	1	2	NV	NA
02-308	02-308-03	SVAY PRAKEAB	1	28	1	1	Farmer	3	0	NA	NA	1	0	3	1	2	3	1	2	NV	NA
02-313	02-313-02	SVAY PRAKEAB	1	35	1	1	Worker	1	0	NA	NA	0	0	3	1	2	3	1	2	M	6
02-320	02-320-01	SVAY PRAKEAB	2	31	1	1	Farmer	3	1	1	2	0	1	3	1	2	3	3	2	P	1
02-321	02-321-04	SVAY PRAKEAB	2	47	1	1	Farmer	0	0	NA	NA	0	1	3	1	2	3	3	2	P	1
02-326	02-326-03	SVAY PRAKEAB	1	34	1	1	Farmer	2	0	NA	NA	0	1	3	1	2	3	3	2	M	6
02-326	02-326-01	SVAY PRAKEAB	1	34	1	1	Farmer	2	0	NA	NA	0	1	3	1	2	3	3	2	M	6
02-421	02-421-01	SVAY PRAKEAB	2	55	1	1	Farmer	4	0	1	2	0	1	3	1	2	3	3	2	NV	NA
02-424	02-424-06	SVAY PRAKEAB	1	55	1	1	Farmer	3	0	NA	NA	0	1	3	1	2	3	1	2	NV	NA
02-424	02-424-02	SVAY PRAKEAB	1	55	1	1	Farmer	3	0	NA	NA	0	1	3	1	2	3	1	2	NV	NA
02-424	02-424-04	SVAY PRAKEAB	1	55	1	1	Farmer	3	0	NA	NA	0	1	3	1	2	3	1	2	NV	NA
02-428	02-428-02	SVAY PRAKEAB	2	84	1	1	Farmer	0	1	2	1	0	1	3	1	2	3	1	2	P	1
02-428	02-428-01	SVAY PRAKEAB	2	84	1	1	Farmer	0	1	2	1	0	1	3	1	2	3	1	2	P	1
02-429	02-429-02	SVAY PRAKEAB	1	55	1	1	Farmer	1	1	1	2	0	1	1	1	2	3	3	2	P	1
02-431	02-431-02	SVAY PRAKEAB	2	53	1	1	Farmer	1	0	NA	NA	0	1	3	1	2	3	3	2	M	3
02-432	02-432-06	SVAY PRAKEAB	2	58	1	1	Farmer	4	0	NA	NA	0	1	3	1	2	3	3	2	P	1
02-436	02-436-02	SVAY PRAKEAB	2	27	1	1	Farmer	0	0	NA	NA	0	1	3	1	2	3	1	2	NV	NA
02-436	02-436-01	SVAY PRAKEAB	2	27	1	1	Farmer	0	0	NA	NA	0	1	3	1	2	3	1	2	NV	NA
03-256	03-256-02	ANNA CHIT	2	53	1	1	Farmer	1	0	NA	NA	0	1	3	1	2	3	1	2	M	3
03-270	03-270-02	ANNA CHIT	1	32	1	1	Farmer	2	0	NA	NA	0	1	3	1	2	3	3	2	P	1
03-276	03-276-03	ANNA CHIT	2	30	1	1	Farmer	2	0	NA	NA	0	1	3	1	2	3	3	2	NV	NA
03-276	03-276-01	ANNA CHIT	2	30	1	1	Farmer	2	0	NA	NA	0	1	3	1	2	3	3	2	NV	NA
03-301	03-301-05	ANNA CHIT	1	36	1	1	Farmer	4	0	NA	NA	0	0	3	1	2	3	3	2	NV	NA
03-303	03-303-01	ANNA CHIT	1	61	1	1	Farmer	1	1	1	1	0	0	3	1	2	3	3	2	NV	NA
03-320	03-320-02	ANNA CHIT	2	51	1	1	Gov	3	0	1	1	0	0	3	1	2	3	1	2	NV	NA
03-425	03-425-02	ANNA CHIT	2	49	1	1	Farmer	3	0	NA	NA	0	0	3	1	2	3	1	2	NV	NA
03-460	03-460-02	ANNA CHIT	2	23	1	1	Farmer	1	0	NA	NA	0	1	3	1	2	3	3	2	M	3
04-221	04-221-01	KHNA	2	49	1	1	Gov	3	0	NA	NA	0	1	3	1	2	3	3	2	NV	NA
04-246	04-246-06	KHNA	1	27	1	1	Farmer	2	0	NA	NA	0	1	3	1	2	3	3	2	NV	NA
04-246	04-246-05	KHNA	1	27	1	1	Farmer	2	0	NA	NA	0	1	3	1	2	3	1	2	NV	NA
04-246	04-246-08	KHNA	1	27	1	1	Farmer	2	0	NA	NA	0	1	3	1	2	3	1	2	NV	NA
04-263	04-263-02	KHNA	2	65	1	1	Farmer	0	0	NA	NA	0	0	3	1	2	3	3	2	NV	NA
04-349	04-349-03	KHNA	2	37	1	1	Gov	3	0	NA	NA	0	1	3	1	2	3	1	2	M	4
04-358	04-358-02	KHNA	2	42	1	1	Gov	0	0	NA	NA	0	1	3	1	2	3	3	2	P	1
04-418	04-418-01	KHNA	2	27	1	1	Gov	2	0	NA	NA	0	1	3	1	2	3	3	2	P	1
04-441	04-441-01	KHNA	2	55	1	1	seller	2	0	NA	NA	0	1	3	1	2	3	3	2	NV	NA
04-460	04-460-03	KHNA	2	81	1	1	Farmer	1	0	NA	NA	1	1	3	1	2	3	3	2	M	3
05-101	05-101-01	CHHEU TEAL	1	72	2	3	Farmer	0	0	NA	NA	0	0	3	1	2	3	3	3	P	1
05-102	05-102-03	CHHEU TEAL	2	61	1	1	Farmer	0	0	NA	NA	0	0	3	1	2	3	1	2	P	1
05-201	05-201-01	CHHEU TEAL	1	49	1	1	seller	1	0	NA	NA	1	1	3	1	2	3	3	2	NV	NA
05-235	05-235-01	CHHEU TEAL	2	26	1	1	Farmer	1	1	2	1	0	0	3	1	2	3	2	2	NV	NA
05-423	05-423-03	CHHEU TEAL	1	38	1	1	Farmer	2	0	NA	NA	0	1	3	1	2	3	3	2	NV	NA
05-423	05-423-02	CHHEU TEAL	1	38	1	1	Farmer	2	0	NA	NA	0	1	3	1	2	3	3	2	NV	NA
05-429	05-429-02	CHHEU TEAL	2	57	1	1	Gov	1	0	NA	NA	0	0	3	1	2	3	3	2	P	1
06-313	06-313-01	SNOENG LECH	1	55	1	1	Farmer	0	0	NA	NA	1	0	3	1	2	3	2	2	NV	NA
06-320	06-320-01	SNOENG LECH	1	39	1	1	Farmer	2	0	NA	NA	0	0	3	1	2	3	3	2	NV	NA
06-370	06-370-04	SNOENG LECH	2	27	1	1	Farmer	2	0	NA	NA	0	1	3	1	2	3	3	2	M	3
06-408	06-408-01	SNOENG LECH	2	53	1	1	seller	0	0	NA	NA	0	0	3	1	2	3	3	2	P	1
06-440	06-440-01	SNOENG LECH	2	73	1	1	Farmer	4	0	NA	NA	0	1	3	1	2	3	1	2	NV	NA
07-105	07-105-02	PREAH SRE	1	55	1	1	Farmer	1	0	1	2	0	1	3	1	2	3	1	2	P	1
07-140	07-140-02	PREAH SRE	2	40	1	1	Farmer	2	0	NA	NA	0	1	3	1	2	3	1	2	NV	NA
07-142	07-142-01	PREAH SRE	2	46	1	1	Farmer	2	0	NA	NA	0	1	3	1	2	3	3	2	P	1
07-213	07-213-03	PREAH SRE	2	32	1	1	Farmer	0	0	NA	NA	0	1	3	1	2	3	3	2	P	1
07-223	07-223-02	PREAH SRE	2	62	1	1	Farmer	4	0	NA	NA	1	1	3	1	2	3	3	2	NV	NA
07-229	07-229-01	PREAH SRE	2	49	1	1	seller	1	0	NA	NA	0	1	3	1	2	3	1	2	NV	NA
07-252	07-252-02	PREAH SRE	2	60	1	1	Mecanic	2	0	NA	NA	0	1	3	1	2	3	1	2	NV	NA
07-272	07-272-02	PREAH SRE	2	58	1	1	Farmer	3	0	NA	NA	1	1	3	1	2	3	1	2	NV	NA
07-313	07-313-01	PREAH SRE	1	49	1	1	Farmer	1	0	2	2	0	0	3	1	2	3	1	2	NV	NA
07-313	07-313-02	PREAH SRE	1	49	1	1	Farmer	1	0	2	2	0	0	3	1	2	3	1	2	M	5
07-324	07-324-01	PREAH SRE	2	45	1	1	seller	1	0	NA	NA	0	1	3	1	2	3	3	2	M	3
07-330	07-330-01	PREAH SRE	1	65	1	1	Farmer	0	0	NA	NA	0	1	3	1	2	3	3	2	M	3
07-333	07-333-03	PREAH SRE	1	20	1	1	seller	1	0	NA	NA	0	1	3	1	2	3	3	2	NV	NA
07-351	07-351-01	PREAH SRE	1	40	1	1	seller	1	0	NA	NA	0	1	3	1	2	3	1	2	NV	NA
07-352	07-352-01	PREAH SRE	1	37	1	1	Farmer	0	0	NA	NA	0	1	3	1	2	3	3	2	P	1
07-376	07-376-05	PREAH SRE	1	35	1	1	Doctor	3	0	NA	NA	1	1	3	1	2	3	1	2	M	3
07-376	07-376-06	PREAH SRE	1	35	1	1	Gov	3	0	NA	NA	1	1	3	1	2	3	1	2	M	3
07-376	07-376-07	PREAH SRE	1	35	1	1	Gov	3	0	NA	NA	1	1	3	1	2	3	1	2	M	3
07-376	07-376-04	PREAH SRE	1	35	1	1	Gov	3	0	NA	NA	1	1	3	1	2	3	1	2	M	3
07-402	07-402-03	PREAH SRE	1	18	1	1	seller	2	0	NA	NA	0	0	3	1	2	3	1	2	M	3
07-426	07-426-02	PREAH SRE	2	48	1	1	seller	1	0	NA	NA	1	0	3	1	2	3	1	2	M	4
07-432	07-432-02	PREAH SRE	2	56	1	1	seller	1	1	1	2	1	0	3	1	2	3	1	2	M	4
07-432	07-432-03	PREAH SRE	2	56	1	1	seller	1	1	1	2	1	0	3	1	2	3	1	2	M	3
07-432	07-432-01	PREAH SRE	2	56	1	1	Farmer	1	1	1	2	1	0	3	1	2	3	1	2	P	1
07-441	07-441-01	PREAH SRE	1	73	1	1	Farmer	0	1	1	1	0	0	3	1	2	3	1	2	P	1
08-106	08-106-02	SNOENG KEUT	2	37	1	1	seller	2	1	1	2	0	1	3	1	2	3	3	2	M	3
08-106	08-106-01	SNOENG KEUT	2	37	1	1	seller	2	1	1	2	0	1	3	1	2	3	3	2	NV	NA
08-154	08-154-05	SNOENG KEUT	1	42	1	1	seller	0	0	NA	NA	0	1	3	1	2	3	1	2	NV	NA
08-154	08-154-01	SNOENG KEUT	1	42	1	1	seller	0	0	NA	NA	0	1	3	1	2	3	1	2	NV	NA
08-214	08-214-03	SNOENG KEUT	1	72	1	1	seller	0	0	NA	NA	0	1	3	1	2	3	3	2	P	1
08-278	08-278-03	SNOENG KEUT	2	45	1	1	Farmer	1	0	NA	NA	0	1	3	1	2	3	1	2	M	3
08-288	08-288-05	SNOENG KEUT	2	34	1	1	Farmer	1	0	NA	NA	0	1	3	1	2	3	1	2	NV	NA
08-288	08-288-04	SNOENG KEUT	2	34	1	1	Farmer	1	0	NA	NA	0	1	3	1	2	3	1	2	NV	NA
08-288	08-288-03	SNOENG KEUT	2	34	1	1	Farmer	1	0	NA	NA	0	1	3	1	2	3	1	2	NV	NA
08-296	08-296-02	SNOENG KEUT	2	46	1	1	Farmer	1	0	NA	NA	1	1	3	1	2	3	1	2	NV	NA
08-3100	08-3100-01	SNOENG KEUT	2	23	1	1	Farmer	1	0	NA	NA	0	1	3	1	2	3	3	2	P	1
08-311	08-311-01	SNOENG KEUT	2	20	1	1	Farmer	2	0	NA	NA	0	1	3	1	2	3	3	2	P	1
08-314	08-314-01	SNOENG KEUT	1	44	1	1	Farmer	2	0	NA	NA	0	1	3	1	2	3	3	2	NV	NA
08-325	08-325-03	SNOENG KEUT	1	65	1	1	Farmer	0	0	NA	NA	1	0	3	1	2	3	1	2	NV	NA
08-374	08-374-02	SNOENG KEUT	2	80	1	1	Farmer	1	0	NA	NA	0	0	3	1	2	3	3	2	P	1
08-383	08-383-05	SNOENG KEUT	1	32	1	1	Farmer	2	0	NA	NA	1	1	3	1	2	3	1	2	NV	NA
08-383	08-383-04	SNOENG KEUT	1	32	1	1	Farmer	2	0	NA	NA	1	1	3	1	2	3	1	2	NV	NA
08-392	08-392-02	SNOENG KEUT	2	50	1	1	Unemployed	3	2	1	2	0	0	3	1	2	3	1	2	M	4
08-4106	08-4106-01	SNOENG KEUT	1	59	1	1	Farmer	0	0	NA	NA	0	1	3	1	2	3	1	2	NV	NA
08-471	08-471-01	SNOENG KEUT	1	28	1	1	Worker	1	0	NA	NA	1	1	3	1	2	3	2	2	NV	NA
08-474	08-474-02	SNOENG KEUT	1	48	1	1	Worker	3	0	NA	NA	0	1	3	1	2	3	3	2	P	1
08-486	08-486-07	SNOENG KEUT	1	42	1	1	Farmer	2	0	NA	NA	0	1	3	1	2	3	1	2	NV	NA
08-486	08-486-09	SNOENG KEUT	1	42	1	1	Farmer	2	0	NA	NA	0	1	3	1	2	3	1	2	NV	NA
08-499	08-499-02	SNOENG KEUT	2	48	1	1	Farmer	0	0	NA	NA	0	1	3	1	2	3	1	2	P	1
08-499	08-499-03	SNOENG KEUT	2	48	1	1	Farmer	0	0	NA	NA	0	1	3	1	2	3	1	2	NV	NA
08-499	08-499-04	SNOENG KEUT	2	48	1	1	Farmer	0	0	NA	NA	0	1	3	1	2	3	1	2	NV	NA
09-204	09-204-01	RUM CHEY	1	22	1	1	Farmer	1	0	NA	NA	0	0	1	1	2	3	3	2	P	1
09-235	09-235-03	RUM CHEY	2	49	1	1	Unemployed	1	0	NA	NA	1	1	3	1	2	3	1	2	P	2
09-257	09-257-01	RUM CHEY	2	45	1	1	Farmer	2	0	1	1	1	0	3	1	2	3	2	2	P	1
09-270	09-270-02	RUM CHEY	2	40	1	1	Farmer	3	0	1	2	0	1	3	1	2	3	3	2	M	4
09-275	09-275-02	RUM CHEY	2	26	1	1	Farmer	4	0	NA	NA	0	1	3	1	2	3	3	2	NV	NA
09-361	09-361-01	RUM CHEY	2	34	1	1	Farmer	4	0	NA	NA	0	0	3	1	2	3	3	2	NV	NA
09-371	09-371-02	RUM CHEY	2	58	1	1	Farmer	0	0	NA	NA	1	0	3	1	2	3	3	2	NV	NA
09-388	09-388-01	RUM CHEY	2	19	1	1	Farmer	1	0	NA	NA	0	1	3	1	2	3	3	2	NV	NA
09-417	09-417-01	RUM CHEY	2	32	1	1	Farmer	3	0	NA	NA	0	1	3	1	2	3	3	2	NV	NA
09-420	09-420-02	RUM CHEY	2	30	1	1	Farmer	2	0	NA	NA	0	1	3	1	2	3	1	2	M	4
10-118	10-118-01	BOENG PREY	1	59	1	1	Worker	1	0	NA	NA	0	1	3	1	2	3	3	2	P	1
10-141	10-141-02	BOENG PREY	1	68	1	1	Farmer	0	0	NA	NA	0	1	3	1	2	3	3	2	P	1
10-148	10-148-01	BOENG PREY	2	34	1	1	Farmer	4	0	NA	NA	0	1	3	1	2	3	3	2	NV	NA
10-150	10-150-03	BOENG PREY	1	31	1	1	Farmer	3	1	1	1	0	1	3	1	2	3	1	2	M	3
10-150	10-150-04	BOENG PREY	1	31	1	1	Unemployed	3	1	1	1	0	1	3	1	2	3	1	2	P	1
10-206	10-206-01	BOENG PREY	2	37	1	1	Unemployed	2	0	NA	NA	1	0	3	1	2	3	1	2	NV	NA
10-2122	10-2122-01	BOENG PREY	2	31	1	1	seller	3	0	NA	NA	1	1	3	1	2	3	1	2	NV	NA
10-2122	10-2122-02	BOENG PREY	2	31	1	1	Farmer	3	0	NA	NA	1	1	3	1	2	3	1	2	NV	NA
10-2125	10-2125-03	BOENG PREY	1	33	1	1	Unemployed	2	0	NA	NA	0	1	3	1	2	3	1	2	NV	NA
10-2125	10-2125-01	BOENG PREY	1	33	1	1	Farmer	2	0	NA	NA	0	1	3	1	2	3	1	2	NV	NA
10-2125	10-2125-02	BOENG PREY	1	33	1	1	Farmer	2	0	NA	NA	0	1	3	1	2	3	1	2	NV	NA
10-2126	10-2126-03	BOENG PREY	2	30	1	1	Farmer	3	0	NA	NA	1	1	3	1	2	3	1	2	NV	NA
10-2127	10-2127-03	BOENG PREY	2	67	1	1	Unemployed	2	0	NA	NA	1	0	3	1	2	3	1	2	NV	NA
10-227	10-227-02	BOENG PREY	2	47	1	1	Farmer	3	0	NA	NA	0	1	3	1	2	3	4	2	M	3
10-239	10-239-02	BOENG PREY	1	50	1	1	Unemployed	1	0	NA	NA	0	0	3	1	2	3	1	2	M	3
10-244	10-244-03	BOENG PREY	1	39	1	1	Farmer	3	0	NA	NA	1	1	3	1	2	3	3	2	NV	NA
10-244	10-244-02	BOENG PREY	1	39	1	1	Farmer	3	0	NA	NA	1	1	3	1	2	3	3	2	NV	NA
10-255	10-255-03	BOENG PREY	2	63	1	1	Farmer	2	0	NA	NA	1	1	3	1	2	3	2	2	NV	NA
10-277	10-277-01	BOENG PREY	1	71	1	1	Farmer	1	0	1	2	0	1	3	1	2	3	3	2	M	3
10-301	10-301-02	BOENG PREY	1	56	1	1	Farmer	2	0	NA	NA	0	1	3	1	2	3	3	2	P	NA
10-304	10-304-01	BOENG PREY	2	27	1	1	Farmer	1	0	NA	NA	0	1	3	1	2	3	3	2	NV	NA
10-306	10-306-05	BOENG PREY	1	50	1	1	Farmer	3	1	1	1	1	1	3	1	2	3	1	2	NV	NA
10-3106	10-3106-01	BOENG PREY	2	37	1	1	Farmer	4	1	1	1	1	1	3	1	2	3	1	2	NV	NA
10-3106	10-3106-02	BOENG PREY	2	37	1	1	Worker	4	1	1	1	1	1	3	1	2	3	1	2	NV	NA
10-3110	10-3110-02	BOENG PREY	2	38	1	1	Farmer	1	0	NA	NA	1	1	3	1	2	3	1	2	NV	NA
10-333	10-333-02	BOENG PREY	1	40	1	1	Farmer	3	0	NA	NA	0	1	3	1	2	3	1	2	M	3
10-364	10-364-02	BOENG PREY	2	72	1	1	Farmer	0	0	NA	NA	0	0	3	1	2	3	1	2	NV	NA
10-364	10-364-03	BOENG PREY	2	72	1	1	Farmer	0	0	NA	NA	0	0	3	1	2	3	1	2	NV	NA
10-366	10-366-04	BOENG PREY	1	52	1	1	Worker	2	0	NA	NA	0	1	3	1	2	3	1	2	M	3
10-4121	10-4121-01	BOENG PREY	1	68	1	1	Farmer	1	0	NA	NA	0	0	3	1	2	3	3	2	NV	NA
10-419	10-419-03	BOENG PREY	2	58	1	1	seller	1	0	NA	NA	0	1	3	1	2	3	1	2	NV	NA
10-419	10-419-02	BOENG PREY	2	58	1	1	Farmer	1	0	NA	NA	0	1	3	1	2	3	1	2	NV	NA
10-440	10-440-01	BOENG PREY	2	62	1	1	Farmer	0	0	NA	NA	1	0	3	1	2	3	1	2	NV	NA
10-445	10-445-01	BOENG PREY	1	80	1	1	Farmer	3	0	NA	NA	1	1	3	1	2	3	3	2	NV	NA
10-445	10-445-02	BOENG PREY	1	80	1	1	Farmer	3	0	NA	NA	1	1	3	1	2	3	3	2	NV	NA
10-448	10-448-04	BOENG PREY	2	39	1	1	Farmer	1	0	NA	NA	1	0	3	1	2	3	3	2	NV	NA
10-452	10-452-02	BOENG PREY	1	35	1	1	Farmer	2	0	NA	NA	1	1	3	1	2	3	1	2	NV	NA
10-481	10-481-01	BOENG PREY	1	NA	1	1	Farmer	2	0	NA	NA	0	1	3	1	2	3	4	2	NV	NA
10-481	10-481-02	BOENG PREY	1	NA	1	1	Farmer	2	0	NA	NA	0	1	3	1	2	3	4	2	NV	NA
01-209	01-209-01	KAMPANG LECH	2	48	1	1	Farmer	1	0	NA	NA	1	1	3	1	1	4	3	2	P	1
02-153	02-153-01	SVAY PRAKEAB	1	36	1	1	Farmer	2	0	NA	NA	0	1	3	1	1	4	4	2	P	1
02-206	02-206-01	SVAY PRAKEAB	2	38	1	1	Farmer	3	1	1	2	1	1	3	1	1	4	2	2	NV	NA
02-211	02-211-01	SVAY PRAKEAB	2	55	1	1	Farmer	2	0	NA	NA	0	1	3	1	1	4	4	2	NV	NA
02-238	02-238-01	SVAY PRAKEAB	2	22	1	1	seller	3	0	NA	NA	0	1	3	1	1	4	4	2	P	1
02-248	02-248-03	SVAY PRAKEAB	2	46	1	1	Farmer	2	0	NA	NA	1	1	3	1	1	4	1	2	NV	NA
02-307	02-307-01	SVAY PRAKEAB	1	45	1	1	Farmer	1	0	NA	NA	1	1	3	1	1	4	3	2	P	1
02-318	02-318-02	SVAY PRAKEAB	1	47	1	1	Farmer	1	0	NA	NA	0	1	3	1	1	4	1	2	P	1
04-251	04-251-01	KHNA	2	66	1	1	Worker	0	0	NA	NA	0	0	3	1	1	4	3	2	M	7
04-342	04-342-01	KHNA	2	77	1	1	Farmer	2	0	NA	NA	0	0	3	1	1	4	3	2	NV	NA
06-202	06-202-03	SNOENG LECH	1	44	1	1	Gov	2	0	NA	NA	0	0	3	1	1	4	1	2	NV	NA
06-251	06-251-01	SNOENG LECH	2	47	1	1	Farmer	1	0	NA	NA	0	1	3	1	1	4	4	2	M	3
06-272	06-272-01	SNOENG LECH	1	34	1	1	Farmer	4	0	1	1	0	0	3	1	1	4	1	2	P	1
06-301	06-301-01	SNOENG LECH	2	40	1	1	Farmer	2	1	1	2	0	0	3	1	1	4	3	2	M	3
06-378	06-378-02	SNOENG LECH	2	49	1	1	Farmer	2	1	1	2	0	0	3	1	1	4	3	2	P	1
06-443	06-443-01	SNOENG LECH	2	40	1	1	Farmer	0	0	NA	NA	1	0	3	1	1	4	1	2	NV	NA
07-214	07-214-03	PREAH SRE	1	22	1	1	Farmer	3	0	NA	NA	0	1	3	1	1	4	3	2	P	1
07-214	07-214-01	PREAH SRE	1	22	1	1	Farmer	3	0	NA	NA	0	1	3	1	1	4	3	2	P	1
07-238	07-238-02	PREAH SRE	2	59	1	1	Worker	3	3	1	2	0	0	3	1	1	4	1	2	NV	NA
07-241	07-241-01	PREAH SRE	2	18	1	1	Worker	4	0	NA	NA	0	1	3	1	1	4	3	2	NV	NA
07-339	07-339-03	PREAH SRE	2	57	1	1	Worker	1	0	NA	NA	1	1	3	1	1	4	1	2	NV	NA
07-339	07-339-01	PREAH SRE	2	57	1	1	Worker	1	0	NA	NA	1	1	3	1	1	4	1	2	NV	NA
07-339	07-339-02	PREAH SRE	2	57	1	1	Worker	1	0	NA	NA	1	1	3	1	1	4	1	2	NV	NA
07-364	07-364-03	PREAH SRE	2	45	1	1	Farmer	2	0	1	2	1	1	3	1	1	4	1	2	M	3
07-409	07-409-01	PREAH SRE	2	43	1	1	Farmer	1	0	NA	NA	0	1	3	1	1	4	1	2	P	1
07-454	07-454-01	PREAH SRE	1	63	1	1	Unemployed	2	0	NA	NA	0	1	3	1	1	4	1	2	M	3
07-455	07-455-02	PREAH SRE	1	48	1	1	Farmer	0	1	1	2	1	1	3	1	1	4	1	2	M	3
07-455	07-455-08	PREAH SRE	1	48	1	1	Farmer	0	1	1	2	1	1	3	1	1	4	1	2	M	3
07-455	07-455-03	PREAH SRE	1	48	1	1	Farmer	0	1	1	2	1	1	3	1	1	4	1	2	M	3
07-455	07-455-05	PREAH SRE	1	48	1	1	seller	0	1	1	2	1	1	3	1	1	4	1	2	M	3
08-157	08-157-01	SNOENG KEUT	2	23	1	1	seller	1	0	NA	NA	0	0	3	1	1	4	3	2	P	1
08-195	08-195-04	SNOENG KEUT	1	63	1	1	seller	1	0	NA	NA	0	1	3	1	1	4	1	2	M	4
08-293	08-293-01	SNOENG KEUT	2	19	1	1	Farmer	3	1	2	1	0	0	3	1	1	4	1	2	P	1
08-370	08-370-02	SNOENG KEUT	2	59	1	1	Unemployed	1	1	1	2	0	1	3	1	1	4	1	2	NV	NA
08-389	08-389-02	SNOENG KEUT	2	39	1	1	Unemployed	5	0	NA	NA	0	0	3	1	1	4	1	2	NV	NA
08-389	08-389-01	SNOENG KEUT	2	39	1	1	Unemployed	5	0	NA	NA	0	0	3	1	1	4	1	2	NV	NA
08-4103	08-4103-01	SNOENG KEUT	2	32	1	1	Farmer	3	0	NA	NA	1	1	3	1	1	4	1	2	M	4
08-453	08-453-04	SNOENG KEUT	2	43	1	1	Farmer	3	0	NA	NA	0	1	3	1	1	4	1	2	NV	NA
09-139	09-139-02	RUM CHEY	2	40	1	1	seller	1	0	NA	NA	0	1	3	1	1	4	1	2	P	1
09-139	09-139-01	RUM CHEY	2	40	1	1	seller	1	0	NA	NA	0	1	3	1	1	4	1	2	NV	NA
09-168	09-168-01	RUM CHEY	2	65	1	1	Farmer	4	0	NA	NA	0	0	3	1	1	4	1	2	NV	NA
09-168	09-168-02	RUM CHEY	2	65	1	1	Farmer	4	0	NA	NA	0	0	3	1	1	4	1	2	NV	NA
09-303	09-303-03	RUM CHEY	2	68	1	1	Farmer	1	0	NA	NA	0	0	3	1	1	4	3	2	P	1
09-328	09-328-03	RUM CHEY	1	40	1	1	Farmer	3	0	NA	NA	0	1	3	1	1	4	1	2	NV	NA
09-328	09-328-02	RUM CHEY	1	40	1	1	Farmer	3	0	NA	NA	0	1	3	1	1	4	1	2	NV	NA
09-349	09-349-01	RUM CHEY	2	54	1	1	Farmer	2	0	2	2	0	0	3	1	1	4	3	2	P	1
09-353	09-353-01	RUM CHEY	2	41	1	1	Farmer	1	0	NA	NA	0	1	NA	1	1	4	2	2	NV	NA
09-406	09-406-01	RUM CHEY	2	32	1	1	Farmer	2	0	NA	NA	0	1	3	1	1	4	3	2	NV	NA
09-408	09-408-02	RUM CHEY	2	40	1	1	Farmer	3	0	NA	NA	0	1	3	1	1	4	1	2	NV	NA
09-456	09-456-01	RUM CHEY	2	36	1	1	Farmer	2	0	NA	NA	0	1	3	1	1	4	1	2	NV	NA
09-456	09-456-02	RUM CHEY	2	36	1	1	Farmer	2	0	NA	NA	0	1	3	1	1	4	1	2	NV	NA
10-1105	10-1105-07	BOENG PREY	1	58	1	1	seller	1	0	NA	NA	0	1	4	1	1	4	1	2	NV	NA
10-113	10-113-04	BOENG PREY	1	33	1	1	Farmer	1	1	1	2	0	0	3	1	1	4	3	2	M	3
10-135	10-135-02	BOENG PREY	1	52	1	1	Farmer	0	0	NA	NA	0	1	3	1	1	4	1	2	P	1
10-139	10-139-01	BOENG PREY	2	37	1	1	Farmer	3	0	NA	NA	0	1	3	1	1	4	1	2	P	1
10-170	10-170-01	BOENG PREY	2	35	1	1	Farmer	8	1	1	2	0	1	3	1	1	4	3	2	M	2
10-174	10-174-01	BOENG PREY	2	26	1	1	Farmer	1	0	NA	NA	0	1	3	1	1	4	3	2	NV	NA
10-176	10-176-03	BOENG PREY	2	47	1	1	Farmer	1	0	NA	NA	1	1	3	1	1	4	3	2	NV	NA
10-176	10-176-01	BOENG PREY	2	47	1	1	Farmer	1	0	NA	NA	1	1	3	1	1	4	3	2	NV	NA
10-198	10-198-04	BOENG PREY	1	50	1	1	Farmer	0	0	NA	NA	0	1	3	1	1	4	3	2	P	1
10-203	10-203-03	BOENG PREY	2	29	1	1	Farmer	2	0	1	2	1	1	3	1	1	4	1	2	M	3
10-235	10-235-01	BOENG PREY	1	25	1	1	Unemployed	1	0	NA	NA	0	1	3	1	1	4	3	2	M	3
10-3108	10-3108-02	BOENG PREY	1	40	1	1	Farmer	2	0	NA	NA	0	1	3	1	1	4	1	2	NV	NA
10-3111	10-3111-02	BOENG PREY	1	53	1	1	Farmer	2	0	NA	NA	0	1	3	1	1	4	1	2	NV	NA
10-379	10-379-03	BOENG PREY	1	21	1	1	Farmer	1	0	NA	NA	0	1	3	1	1	4	1	2	NV	NA
10-417	10-417-02	BOENG PREY	2	57	1	1	Farmer	3	0	NA	NA	0	1	3	1	1	4	1	2	NV	NA
10-417	10-417-01	BOENG PREY	2	57	1	1	Farmer	3	0	NA	NA	0	1	3	1	1	4	1	2	NV	NA
10-417	10-417-05	BOENG PREY	2	57	1	1	seller	3	0	NA	NA	0	1	3	1	1	4	1	2	NV	NA
10-417	10-417-04	BOENG PREY	2	57	1	1	seller	3	0	NA	NA	0	1	3	1	1	4	1	2	NV	NA
10-463	10-463-02	BOENG PREY	1	55	1	1	Farmer	4	1	1	2	0	1	3	1	1	4	1	2	NV	NA
10-467	10-467-01	BOENG PREY	2	34	1	1	Farmer	1	0	NA	NA	0	1	3	1	1	4	3	2	NV	NA
10-474	10-474-01	BOENG PREY	2	40	1	1	Farmer	1	1	1	1	0	1	3	1	1	4	1	2	NV	NA
01-107	01-107-01	KAMPANG LECH	1	22	1	1	Farmer	0	0	NA	NA	0	1	3	1	2	4	3	2	P	1
02-109	02-109-08	SVAY PRAKEAB	2	51	1	1	Farmer	1	0	NA	NA	0	0	3	1	2	4	1	2	P	1
02-109	02-109-01	SVAY PRAKEAB	2	51	1	1	Farmer	1	0	NA	NA	0	0	3	1	2	4	1	2	P	1
02-132	02-132-01	SVAY PRAKEAB	2	41	1	1	seller	1	0	NA	NA	0	0	3	1	2	4	3	2	NV	NA
02-205	02-205-01	SVAY PRAKEAB	1	63	1	1	Farmer	0	0	NA	NA	0	1	3	1	2	4	3	2	P	1
02-211	02-211-02	SVAY PRAKEAB	2	55	1	1	seller	2	0	NA	NA	0	1	3	1	2	4	4	2	NV	NA
02-238	02-238-02	SVAY PRAKEAB	2	22	1	1	seller	3	0	NA	NA	0	1	3	1	2	4	4	2	P	1
02-301	02-301-01	SVAY PRAKEAB	1	32	1	1	Unemployed	3	0	NA	NA	1	1	3	1	2	4	3	2	P	1
02-318	02-318-01	SVAY PRAKEAB	1	47	1	1	Farmer	1	0	NA	NA	0	1	3	1	2	4	1	2	M	3
02-321	02-321-03	SVAY PRAKEAB	2	47	1	1	Farmer	0	0	NA	NA	0	1	3	1	2	4	3	2	M	6
03-243	03-243-01	ANNA CHIT	1	54	1	1	Farmer	3	0	NA	NA	1	1	3	1	2	4	1	2	P	1
03-446	03-446-01	ANNA CHIT	2	27	1	1	Unemployed	1	0	NA	NA	0	1	3	1	2	4	3	2	P	1
03-450	03-450-03	ANNA CHIT	1	27	1	1	Unemployed	2	0	NA	NA	0	1	3	1	2	4	1	2	NV	NA
03-461	03-461-02	ANNA CHIT	1	29	1	1	Farmer	1	1	1	1	0	1	3	1	2	4	4	2	M	3
04-243	04-243-01	KHNA	2	39	1	1	Gov	2	0	NA	NA	0	0	1	1	2	4	1	2	P	1
04-309	04-309-02	KHNA	2	38	1	1	Farmer	3	0	NA	NA	1	0	3	1	2	4	1	2	M	6
04-317	04-317-02	KHNA	2	55	1	1	Farmer	0	0	NA	NA	0	0	3	1	2	4	3	1	NV	NA
04-323	04-323-02	KHNA	1	63	1	1	Farmer	1	0	NA	NA	0	0	3	1	2	4	1	2	P	1
04-415	04-415-01	KHNA	2	55	1	1	Gov	0	0	NA	NA	0	1	3	1	2	4	1	2	P	1
05-150	05-150-01	CHHEU TEAL	2	43	1	1	Farmer	1	0	1	1	0	1	3	1	2	4	1	2	P	1
05-306	05-306-01	CHHEU TEAL	2	69	1	1	Farmer	1	0	NA	NA	0	0	3	1	2	4	3	1	NV	NA
05-315	05-315-01	CHHEU TEAL	2	80	1	1	Farmer	3	0	NA	NA	0	0	3	1	2	4	3	2	NV	NA
06-202	06-202-02	SNOENG LECH	1	44	1	1	Farmer	2	0	NA	NA	0	0	3	1	2	4	1	2	NV	NA
06-425	06-425-01	SNOENG LECH	2	53	1	1	Farmer	1	0	NA	NA	0	1	3	1	2	4	3	2	P	1
06-443	06-443-02	SNOENG LECH	2	40	1	1	Farmer	0	0	NA	NA	1	0	3	1	2	4	1	2	NV	NA
07-102	07-102-02	PREAH SRE	2	74	1	1	Farmer	1	0	NA	NA	0	1	3	1	2	4	1	2	NV	NA
07-214	07-214-04	PREAH SRE	1	22	1	1	Farmer	3	0	NA	NA	0	1	3	1	2	4	3	2	P	1
07-214	07-214-02	PREAH SRE	1	22	1	1	Farmer	3	0	NA	NA	0	1	3	1	2	4	3	2	P	1
07-221	07-221-01	PREAH SRE	2	55	1	1	Farmer	3	1	1	2	1	1	3	1	2	4	1	2	NV	NA
07-229	07-229-03	PREAH SRE	2	49	1	1	seller	1	0	NA	NA	0	1	3	1	2	4	3	2	NV	NA
07-238	07-238-03	PREAH SRE	2	59	1	1	Worker	3	3	1	2	0	0	3	1	2	4	1	2	NV	NA
07-238	07-238-01	PREAH SRE	2	59	1	1	Worker	3	3	1	1	0	0	3	1	2	4	1	2	NV	NA
07-455	07-455-07	PREAH SRE	1	48	1	1	Worker	0	1	1	2	1	1	3	1	2	4	1	2	M	3
07-455	07-455-06	PREAH SRE	1	48	1	1	Farmer	0	1	1	2	1	1	3	1	2	4	1	2	M	3
07-467	07-467-01	PREAH SRE	1	52	1	1	Farmer	3	0	NA	NA	0	1	3	1	2	4	2	2	M	7
08-1111	08-1111-01	SNOENG KEUT	1	44	1	1	Farmer	2	0	NA	NA	0	0	3	1	2	4	2	2	NV	NA
08-130	08-130-03	SNOENG KEUT	1	56	1	1	seller	0	0	NA	NA	0	0	3	1	2	4	3	2	P	1
08-133	08-133-01	SNOENG KEUT	1	36	1	1	seller	3	0	NA	NA	0	1	3	1	2	4	3	2	NV	NA
08-133	08-133-02	SNOENG KEUT	1	36	1	1	seller	3	0	NA	NA	0	1	3	1	2	4	3	2	NV	NA
08-195	08-195-05	SNOENG KEUT	1	63	1	1	seller	1	0	NA	NA	0	1	3	1	2	4	1	2	NV	NA
08-206	08-206-01	SNOENG KEUT	2	24	1	1	seller	2	1	1	2	1	1	3	1	2	4	3	2	NV	NA
08-249	08-249-01	SNOENG KEUT	1	31	1	1	seller	4	3	1	2	0	1	3	1	2	4	3	2	P	1
08-285	08-285-04	SNOENG KEUT	2	46	1	1	seller	1	1	1	2	1	0	3	1	2	4	3	2	NV	NA
08-289	08-289-03	SNOENG KEUT	1	36	1	1	Farmer	2	0	NA	NA	0	1	3	1	2	4	1	2	P	1
08-289	08-289-04	SNOENG KEUT	1	36	1	1	Farmer	2	0	NA	NA	0	1	3	1	2	4	1	2	NV	NA
08-315	08-315-02	SNOENG KEUT	2	48	1	1	Farmer	1	0	NA	NA	0	1	3	1	2	4	1	2	NV	NA
08-389	08-389-03	SNOENG KEUT	2	39	1	1	Unemployed	5	0	NA	NA	0	0	3	1	2	4	1	2	NV	NA
08-4103	08-4103-03	SNOENG KEUT	2	32	1	1	Farmer	3	0	NA	NA	1	1	3	1	2	4	1	2	M	4
09-253	09-253-01	RUM CHEY	2	25	1	1	Farmer	1	0	NA	NA	0	1	3	1	2	4	3	2	NV	NA
09-253	09-253-02	RUM CHEY	2	25	1	1	Farmer	1	0	NA	NA	0	1	3	1	2	4	3	2	NV	NA
09-303	09-303-02	RUM CHEY	2	68	1	1	Farmer	1	0	NA	NA	0	0	3	1	2	4	3	2	NV	NA
09-328	09-328-01	RUM CHEY	1	40	1	1	Farmer	3	0	NA	NA	0	1	3	1	2	4	1	2	NV	NA
09-345	09-345-02	RUM CHEY	2	34	1	1	Farmer	2	0	NA	NA	0	1	3	1	2	4	3	2	M	3
09-352	09-352-01	RUM CHEY	2	37	1	1	Farmer	0	2	2	1	0	1	3	1	2	4	3	2	M	3
09-408	09-408-01	RUM CHEY	2	40	1	1	Farmer	3	0	NA	NA	0	1	3	1	2	4	1	2	P	1
09-449	09-449-01	RUM CHEY	1	47	1	1	Unemployed	0	2	1	1	0	1	3	1	2	4	3	2	P	1
09-449	09-449-02	RUM CHEY	1	47	1	1	Farmer	0	2	1	2	0	1	3	1	2	4	3	2	NV	NA
10-1105	10-1105-01	BOENG PREY	1	58	1	1	Farmer	1	0	NA	NA	0	1	4	1	2	4	1	2	NV	NA
10-1105	10-1105-04	BOENG PREY	1	58	1	1	Farmer	1	0	NA	NA	0	1	4	1	2	4	3	2	NV	NA
10-1105	10-1105-05	BOENG PREY	1	58	1	1	seller	1	0	NA	NA	0	1	4	1	2	4	3	2	NV	NA
10-1105	10-1105-06	BOENG PREY	1	58	1	1	seller	1	0	NA	NA	0	1	4	1	2	4	3	2	NV	NA
10-113	10-113-02	BOENG PREY	1	33	1	1	Farmer	1	1	1	2	0	0	3	1	2	4	3	2	M	3
10-158	10-158-01	BOENG PREY	2	42	1	1	Farmer	1	0	NA	NA	0	0	3	1	2	4	3	2	P	1
10-183	10-183-02	BOENG PREY	2	30	1	1	Farmer	1	0	NA	NA	0	1	3	1	2	4	3	2	NV	NA
10-183	10-183-03	BOENG PREY	2	30	1	1	Farmer	1	0	NA	NA	0	1	3	1	2	4	3	2	NV	NA
10-203	10-203-05	BOENG PREY	2	29	1	1	Farmer	2	0	1	2	1	1	3	1	2	4	1	2	M	3
10-203	10-203-04	BOENG PREY	2	29	1	1	Farmer	2	0	1	2	1	1	3	1	2	4	1	2	M	3
10-2103	10-2103-04	BOENG PREY	2	36	1	1	seller	2	1	2	9	0	1	3	1	2	4	3	2	NV	NA
10-2103	10-2103-01	BOENG PREY	2	36	1	1	Unemployed	2	1	2	9	0	1	3	1	2	4	3	2	NV	NA
10-2103	10-2103-03	BOENG PREY	2	36	1	1	Farmer	2	1	2	9	0	1	3	1	2	4	3	2	NV	NA
10-267	10-267-02	BOENG PREY	2	53	1	1	Farmer	1	0	NA	NA	1	0	3	1	2	4	3	2	M	3
10-277	10-277-03	BOENG PREY	1	71	1	1	Farmer	1	0	1	2	0	1	3	1	2	4	3	2	M	3
10-282	10-282-01	BOENG PREY	2	34	1	1	seller	2	0	NA	NA	1	0	3	1	2	4	1	2	P	1
10-291	10-291-01	BOENG PREY	2	25	1	1	Farmer	2	0	2	1	1	1	3	1	2	4	2	2	P	1
10-3108	10-3108-01	BOENG PREY	1	40	1	1	Farmer	2	0	NA	NA	0	1	3	1	2	4	1	2	NV	NA
10-3111	10-3111-03	BOENG PREY	1	53	1	1	Farmer	2	0	NA	NA	0	1	3	1	2	4	1	2	NV	NA
10-3111	10-3111-04	BOENG PREY	1	53	1	1	Farmer	2	0	NA	NA	0	1	3	1	2	4	1	2	M	3
10-3114	10-3114-01	BOENG PREY	1	36	1	1	Farmer	2	0	1	2	0	1	3	1	2	4	3	2	NV	NA
10-358	10-358-02	BOENG PREY	2	59	1	1	Farmer	0	0	NA	NA	1	1	3	1	2	4	1	2	NV	NA
10-379	10-379-04	BOENG PREY	1	21	1	1	Unemployed	1	0	NA	NA	0	1	3	1	2	4	3	2	NV	NA
10-379	10-379-05	BOENG PREY	1	21	1	1	Unemployed	1	0	NA	NA	0	1	3	1	2	4	3	2	NV	NA
10-4103	10-4103-02	BOENG PREY	2	66	1	1	Farmer	0	0	NA	NA	0	1	3	1	2	4	1	2	NV	NA
10-4107	10-4107-02	BOENG PREY	2	37	1	1	Farmer	1	1	1	2	1	1	3	1	2	4	3	2	NV	NA
10-4107	10-4107-03	BOENG PREY	2	37	1	1	Farmer	1	1	1	2	1	1	3	1	2	4	3	2	NV	NA
10-4112	10-4112-02	BOENG PREY	2	25	1	1	Farmer	2	1	2	1	0	1	3	1	2	4	3	2	NV	NA
10-4112	10-4112-01	BOENG PREY	2	25	1	1	Farmer	2	1	2	1	0	1	3	1	2	4	1	2	NV	NA
10-412	10-412-01	BOENG PREY	2	78	1	1	Farmer	2	1	1	2	0	1	3	1	2	4	1	2	P	1
10-416	10-416-01	BOENG PREY	2	53	1	1	Farmer	2	0	2	1	0	0	3	1	2	4	1	2	NV	NA
10-417	10-417-03	BOENG PREY	2	57	1	1	Farmer	3	0	NA	NA	0	1	3	1	2	4	1	2	NV	NA
10-474	10-474-03	BOENG PREY	2	40	1	1	Farmer	1	1	1	1	0	1	3	1	2	4	3	2	NV	NA
10-492	10-492-01	BOENG PREY	2	52	1	1	Farmer	1	0	NA	NA	1	1	3	1	2	4	3	2	NV	NA
02-253	02-253-02	SVAY PRAKEAB	2	57	1	1	Farmer	2	0	NA	NA	0	1	3	1	1	5	1	2	P	1
02-329	02-329-01	SVAY PRAKEAB	1	25	1	1	Farmer	3	0	NA	NA	1	1	3	1	1	5	3	2	M	3
02-405	02-405-04	SVAY PRAKEAB	1	56	1	1	seller	0	0	NA	NA	0	0	3	1	1	5	1	3	P	1
02-405	02-405-03	SVAY PRAKEAB	1	56	1	1	seller	0	0	NA	NA	0	0	3	1	1	5	1	3	P	1
02-407	02-407-02	SVAY PRAKEAB	1	50	1	1	Farmer	0	0	NA	NA	0	1	3	1	1	5	3	2	P	1
03-105	03-105-03	ANNA CHIT	1	77	1	1	Farmer	3	1	1	2	0	1	3	1	1	5	3	2	NV	NA
03-126	03-126-02	ANNA CHIT	1	54	1	1	Farmer	4	0	NA	NA	0	1	3	1	1	5	1	2	P	1
03-215	03-215-01	ANNA CHIT	1	72	1	1	Farmer	0	0	NA	NA	0	1	3	1	1	5	3	2	NV	NA
03-223	03-223-01	ANNA CHIT	2	35	1	1	Farmer	2	0	NA	NA	0	0	3	1	1	5	3	2	NV	NA
03-223	03-223-02	ANNA CHIT	2	35	1	1	Farmer	2	0	NA	NA	0	0	3	1	1	5	3	2	M	7
03-255	03-255-02	ANNA CHIT	2	44	1	1	Farmer	2	1	2	1	0	1	3	1	1	5	3	2	P	1
03-313	03-313-02	ANNA CHIT	2	50	1	1	Farmer	3	0	NA	NA	0	1	3	1	1	5	3	2	NV	NA
04-319	04-319-01	KHNA	2	24	1	1	Farmer	1	0	NA	NA	0	1	3	1	1	5	3	2	NV	NA
05-134	05-134-02	CHHEU TEAL	1	52	1	1	Farmer	0	0	NA	NA	0	1	3	1	1	5	1	2	P	1
05-242	05-242-01	CHHEU TEAL	1	53	1	1	Farmer	0	0	NA	NA	0	1	3	1	1	5	1	2	NV	NA
05-421	05-421-01	CHHEU TEAL	2	36	1	1	Farmer	5	1	1	1	0	1	3	1	1	5	3	2	NV	NA
06-245	06-245-02	SNOENG LECH	2	37	1	1	Farmer	4	0	NA	NA	0	1	3	1	1	5	3	2	M	3
06-311	06-311-03	SNOENG LECH	2	42	1	1	Farmer	3	0	1	9	0	0	3	1	1	5	3	2	M	3
07-138	07-138-02	PREAH SRE	1	52	1	1	Farmer	2	0	NA	NA	0	1	3	1	1	5	1	2	P	1
07-138	07-138-01	PREAH SRE	1	52	1	1	Farmer	2	0	NA	NA	0	1	3	1	1	5	1	2	NV	NA
07-149	07-149-01	PREAH SRE	2	43	1	1	Farmer	2	0	NA	NA	0	1	3	1	1	5	1	2	NV	NA
07-153	07-153-02	PREAH SRE	1	52	1	1	Worker	1	0	NA	NA	0	1	3	1	1	5	1	2	NV	NA
07-165	07-165-01	PREAH SRE	2	50	1	1	Farmer	0	0	NA	NA	0	1	3	1	1	5	3	2	NV	NA
07-270	07-270-02	PREAH SRE	2	63	1	1	Worker	0	0	NA	NA	0	0	3	1	1	5	1	2	NV	NA
07-407	07-407-03	PREAH SRE	1	31	1	1	seller	0	0	NA	NA	0	1	3	1	1	5	1	2	M	5
07-450	07-450-01	PREAH SRE	2	34	1	1	Farmer	3	0	NA	NA	0	1	3	1	1	5	1	2	NV	NA
08-155	08-155-04	SNOENG KEUT	1	70	1	1	seller	0	1	2	1	0	0	3	1	1	5	1	2	P	1
08-159	08-159-02	SNOENG KEUT	2	45	1	1	Farmer	4	0	NA	NA	0	1	3	1	1	5	1	2	M	3
08-165	08-165-01	SNOENG KEUT	1	26	1	1	Unemployed	4	1	2	1	0	1	3	1	1	5	3	2	NV	NA
08-167	08-167-01	SNOENG KEUT	1	38	1	1	Farmer	0	0	NA	NA	0	1	3	1	1	5	3	2	NV	NA
08-233	08-233-01	SNOENG KEUT	2	59	1	1	Unemployed	1	0	NA	NA	0	1	3	1	1	5	3	2	M	3
08-235	08-235-03	SNOENG KEUT	1	57	1	1	Worker	0	0	NA	NA	1	1	3	1	1	5	1	2	M	3
08-244	08-244-04	SNOENG KEUT	2	41	1	1	seller	1	0	NA	NA	0	1	3	1	1	5	1	2	M	3
08-261	08-261-03	SNOENG KEUT	2	44	1	1	seller	3	1	1	1	1	1	3	1	1	5	3	2	NV	NA
08-266	08-266-03	SNOENG KEUT	2	52	1	1	Farmer	1	0	NA	NA	0	1	3	1	1	5	1	2	NV	NA
08-269	08-269-02	SNOENG KEUT	2	29	1	1	Farmer	1	0	NA	NA	0	1	3	1	1	5	1	2	P	1
08-281	08-281-03	SNOENG KEUT	2	48	1	1	seller	0	0	NA	NA	0	1	3	1	1	5	1	2	P	1
08-281	08-281-02	SNOENG KEUT	2	48	1	1	Farmer	0	0	NA	NA	0	1	3	1	1	5	1	2	P	1
08-365	08-365-01	SNOENG KEUT	1	35	1	1	Unemployed	3	1	1	2	0	1	3	1	1	5	3	2	NV	NA
08-373	08-373-02	SNOENG KEUT	1	51	1	1	Farmer	2	1	1	2	0	0	3	1	1	5	3	2	P	1
08-4108	08-4108-03	SNOENG KEUT	2	54	1	1	Farmer	3	0	NA	NA	0	0	3	1	1	5	1	2	NV	NA
08-4108	08-4108-04	SNOENG KEUT	2	54	1	1	Unemployed	3	0	NA	NA	0	0	3	1	1	5	1	2	NV	NA
08-478	08-478-04	SNOENG KEUT	2	35	1	1	Farmer	2	0	NA	NA	1	1	3	1	1	5	1	2	M	3
09-173	09-173-02	RUM CHEY	1	62	1	1	Farmer	1	0	NA	NA	0	1	3	1	1	5	3	2	P	1
09-362	09-362-02	RUM CHEY	2	27	1	1	Farmer	3	0	NA	NA	0	0	3	1	1	5	1	2	M	3
10-1103	10-1103-01	BOENG PREY	1	64	1	1	seller	0	0	NA	NA	0	1	3	1	1	5	3	2	M	5
10-1114	10-1114-01	BOENG PREY	1	35	1	1	Farmer	2	0	NA	NA	0	1	3	1	1	5	3	2	P	1
10-112	10-112-01	BOENG PREY	2	60	1	1	seller	2	0	NA	NA	0	1	3	1	1	5	1	2	P	1
10-112	10-112-02	BOENG PREY	2	60	1	1	Farmer	2	0	NA	NA	0	1	3	1	1	5	1	2	M	3
10-157	10-157-02	BOENG PREY	1	46	1	1	Unemployed	1	0	NA	NA	0	1	3	1	1	5	1	2	M	3
10-157	10-157-03	BOENG PREY	1	46	1	1	Unemployed	1	0	NA	NA	0	1	3	1	1	5	1	2	M	3
10-2120	10-2120-04	BOENG PREY	1	55	1	1	Unemployed	0	0	NA	NA	0	1	3	1	1	5	1	2	M	3
10-2120	10-2120-01	BOENG PREY	1	55	1	1	Unemployed	0	0	NA	NA	0	1	3	1	1	5	1	2	NV	NA
10-2120	10-2120-02	BOENG PREY	1	55	1	1	Farmer	0	0	NA	NA	0	1	3	1	1	5	1	2	NV	NA
10-2130	10-2130-03	BOENG PREY	2	19	1	1	Unemployed	1	0	NA	NA	1	1	3	1	1	5	1	2	NV	NA
10-2130	10-2130-02	BOENG PREY	2	19	1	1	Unemployed	1	0	NA	NA	1	1	3	1	1	5	1	2	NV	NA
10-281	10-281-02	BOENG PREY	2	24	1	1	Farmer	1	0	NA	NA	0	1	3	1	1	5	3	2	NV	NA
10-3113	10-3113-03	BOENG PREY	1	41	1	1	Unemployed	1	0	NA	NA	0	0	3	1	1	5	1	2	M	3
10-342	10-342-01	BOENG PREY	2	63	1	1	Farmer	4	0	NA	NA	1	1	3	1	1	5	3	2	NV	NA
10-397	10-397-01	BOENG PREY	1	48	1	1	Farmer	0	0	NA	NA	0	1	3	1	1	5	3	2	M	3
10-405	10-405-02	BOENG PREY	2	37	1	1	Farmer	3	0	NA	NA	0	1	3	1	1	5	1	2	NV	NA
10-405	10-405-03	BOENG PREY	2	37	1	1	Farmer	3	0	NA	NA	0	1	3	1	1	5	1	2	P	1
10-4122	10-4122-01	BOENG PREY	1	36	1	1	Worker	5	0	NA	NA	0	0	3	1	1	5	3	2	NV	NA
10-413	10-413-01	BOENG PREY	2	65	1	1	Worker	0	0	NA	NA	1	0	3	1	1	5	1	2	NV	NA
02-129	02-129-01	SVAY PRAKEAB	2	72	1	1	seller	2	0	NA	NA	0	0	3	1	2	5	3	2	P	1
02-222	02-222-01	SVAY PRAKEAB	2	22	1	1	Mecanic	0	0	NA	NA	0	1	3	1	2	5	3	2	NV	NA
02-269	02-269-02	SVAY PRAKEAB	2	18	1	1	Gov	2	0	NA	NA	0	1	3	1	2	5	3	2	NV	NA
02-309	02-309-01	SVAY PRAKEAB	2	52	1	1	Farmer	1	0	NA	NA	1	0	3	1	2	5	4	2	M	3
02-405	02-405-02	SVAY PRAKEAB	1	56	1	1	seller	0	0	NA	NA	0	0	3	1	2	5	1	3	P	1
02-407	02-407-01	SVAY PRAKEAB	1	50	1	1	Farmer	0	0	NA	NA	0	1	3	1	2	5	3	2	P	1
03-105	03-105-02	ANNA CHIT	1	77	1	1	Gov	3	1	1	2	0	1	3	1	2	5	3	2	NV	NA
03-218	03-218-01	ANNA CHIT	1	NA	1	1	Farmer	0	0	NA	NA	0	0	3	1	2	5	3	2	M	6
03-255	03-255-01	ANNA CHIT	2	44	1	1	Farmer	2	1	2	1	0	1	3	1	2	5	3	2	P	1
03-313	03-313-03	ANNA CHIT	2	50	1	1	Farmer	3	0	NA	NA	0	1	3	1	2	5	3	2	NV	NA
03-323	03-323-01	ANNA CHIT	1	28	1	1	Gov	1	0	NA	NA	0	1	3	1	2	5	3	2	M	3
04-260	04-260-01	KHNA	1	54	1	1	Farmer	0	0	NA	NA	0	1	3	1	2	5	1	2	NV	NA
04-312	04-312-01	KHNA	2	52	1	1	seller	2	0	NA	NA	0	1	3	1	2	5	4	2	P	1
04-330	04-330-01	KHNA	1	54	1	1	Farmer	1	0	NA	NA	0	1	3	1	2	5	1	2	NV	NA
04-459	04-459-01	KHNA	2	42	1	1	seller	3	0	NA	NA	1	1	3	1	2	5	1	2	P	1
04-459	04-459-02	KHNA	2	42	1	1	Farmer	3	0	NA	NA	1	1	3	1	2	5	1	2	P	1
05-135	05-135-02	CHHEU TEAL	2	57	1	1	Farmer	3	1	1	2	0	1	3	1	2	5	1	2	M	3
05-207	05-207-01	CHHEU TEAL	2	73	1	1	seller	5	0	NA	NA	0	1	3	1	2	5	3	2	NV	NA
06-311	06-311-02	SNOENG LECH	2	42	1	1	Farmer	3	0	1	9	0	0	3	1	2	5	3	2	M	3
07-153	07-153-03	PREAH SRE	1	52	1	1	Gov	1	0	NA	NA	0	1	3	1	2	5	1	2	NV	NA
07-159	07-159-01	PREAH SRE	1	48	1	1	Farmer	1	0	NA	NA	0	1	3	1	2	5	1	2	P	1
07-173	07-173-01	PREAH SRE	2	35	1	1	Unemployed	4	1	2	2	0	1	3	1	2	5	3	2	NV	NA
07-223	07-223-03	PREAH SRE	2	62	1	1	Farmer	4	0	NA	NA	1	1	3	1	2	5	3	2	NV	NA
07-270	07-270-01	PREAH SRE	2	63	1	1	Mecanic	0	0	NA	NA	0	0	3	1	2	5	1	2	P	1
07-270	07-270-03	PREAH SRE	2	63	1	1	Chief	0	0	NA	NA	0	0	3	1	2	5	1	2	NV	NA
08-155	08-155-03	SNOENG KEUT	1	70	1	1	seller	0	1	2	1	0	0	3	1	2	5	1	2	P	1
08-155	08-155-01	SNOENG KEUT	1	70	1	1	seller	0	1	2	1	0	0	3	1	2	5	1	2	P	1
08-186	08-186-04	SNOENG KEUT	2	60	1	1	Farmer	2	0	NA	NA	0	1	3	1	2	5	1	2	NV	NA
08-189	08-189-01	SNOENG KEUT	2	35	1	1	seller	2	0	NA	NA	0	0	3	1	2	5	1	2	NV	NA
08-235	08-235-02	SNOENG KEUT	1	57	1	1	Worker	0	0	NA	NA	1	1	3	1	2	5	1	2	P	1
08-235	08-235-01	SNOENG KEUT	1	57	1	1	seller	0	0	NA	NA	1	1	3	1	2	5	1	2	P	1
08-244	08-244-06	SNOENG KEUT	2	41	1	1	seller	1	0	NA	NA	0	1	3	1	2	5	1	2	P	1
08-244	08-244-05	SNOENG KEUT	2	41	1	1	seller	1	0	NA	NA	0	1	3	1	2	5	1	2	P	1
08-261	08-261-02	SNOENG KEUT	2	44	1	1	seller	3	1	1	1	1	1	3	1	2	5	3	2	NV	NA
08-261	08-261-01	SNOENG KEUT	2	44	1	1	Farmer	3	1	1	1	1	1	3	1	2	5	3	2	NV	NA
08-284	08-284-01	SNOENG KEUT	2	35	1	1	seller	2	0	NA	NA	0	0	3	1	2	5	3	2	M	3
09-108	09-108-02	RUM CHEY	1	62	1	1	seller	0	0	NA	NA	0	0	3	1	2	5	1	2	NV	NA
09-161	09-161-02	RUM CHEY	2	57	1	1	Farmer	0	0	NA	NA	0	1	3	1	2	5	3	2	P	1
09-220	09-220-01	RUM CHEY	1	42	1	1	Farmer	1	0	NA	NA	0	1	3	1	2	5	3	2	NV	NA
09-268	09-268-02	RUM CHEY	1	52	1	1	seller	2	0	NA	NA	1	1	3	1	2	5	1	2	NV	NA
09-268	09-268-03	RUM CHEY	1	52	1	1	seller	2	0	NA	NA	1	1	3	1	2	5	1	2	NV	NA
09-270	09-270-01	RUM CHEY	2	40	1	1	Farmer	3	0	1	2	0	1	3	1	2	5	3	2	M	4
10-110	10-110-01	BOENG PREY	2	47	1	1	Farmer	1	0	NA	NA	0	0	3	1	2	5	3	2	P	1
10-129	10-129-05	BOENG PREY	2	42	1	1	Farmer	1	0	NA	NA	0	1	3	1	2	5	3	2	NV	NA
10-130	10-130-02	BOENG PREY	1	85	1	1	Farmer	4	0	NA	NA	0	0	3	1	2	5	1	2	NV	NA
10-130	10-130-03	BOENG PREY	1	85	1	1	Worker	4	0	NA	NA	0	0	3	1	2	5	1	2	P	1
10-162	10-162-01	BOENG PREY	2	58	1	1	Farmer	2	0	NA	NA	0	0	3	1	2	5	3	2	M	1
10-166	10-166-01	BOENG PREY	2	67	1	1	Farmer	1	0	NA	NA	0	0	3	1	2	5	1	2	NV	NA
10-285	10-285-02	BOENG PREY	2	40	1	1	Unemployed	1	0	NA	NA	0	1	3	1	2	5	2	2	NV	NA
10-285	10-285-01	BOENG PREY	2	40	1	1	Unemployed	1	0	NA	NA	0	1	3	1	2	5	1	2	NV	NA
10-287	10-287-01	BOENG PREY	2	31	1	1	Farmer	2	0	NA	NA	1	1	3	1	2	5	3	2	NV	NA
10-292	10-292-05	BOENG PREY	2	38	1	1	Farmer	2	1	1	1	1	0	3	1	2	5	4	2	P	1
10-301	10-301-01	BOENG PREY	1	56	1	1	Farmer	2	0	NA	NA	0	1	3	1	2	5	3	2	M	5
10-316	10-316-01	BOENG PREY	1	33	1	1	Farmer	2	0	NA	NA	0	1	3	1	2	5	3	2	NV	NA
10-331	10-331-01	BOENG PREY	1	31	1	1	Farmer	2	0	NA	NA	0	1	3	1	2	5	3	2	NV	NA
10-369	10-369-03	BOENG PREY	1	35	1	1	Farmer	3	0	NA	NA	1	1	3	1	2	5	1	2	M	3
10-373	10-373-01	BOENG PREY	1	36	1	1	Farmer	2	0	NA	NA	0	1	3	1	2	5	3	2	P	1
10-392	10-392-03	BOENG PREY	1	33	1	1	seller	6	0	NA	NA	0	1	3	1	2	5	3	2	NV	NA
10-395	10-395-03	BOENG PREY	1	33	1	1	Unemployed	1	0	NA	NA	0	1	3	1	2	5	1	2	NV	NA
10-405	10-405-01	BOENG PREY	2	37	1	1	Farmer	3	0	NA	NA	0	1	3	1	2	5	1	2	P	1
10-434	10-434-01	BOENG PREY	1	31	1	1	Farmer	2	0	NA	NA	0	1	3	1	2	5	3	2	NV	NA
01-126	01-126-02	KAMPANG LECH	2	37	1	1	Farmer	3	0	NA	NA	0	1	3	1	1	6	1	2	NV	NA
01-126	01-126-04	KAMPANG LECH	2	37	1	1	Unemployed	3	0	NA	NA	0	1	3	1	1	6	1	2	NV	NA
02-315	02-315-02	SVAY PRAKEAB	2	52	1	1	Farmer	1	0	NA	NA	0	0	3	1	1	6	1	2	NV	NA
02-321	02-321-02	SVAY PRAKEAB	2	47	1	1	Farmer	0	0	NA	NA	0	1	3	1	1	6	3	2	M	6
02-436	02-436-06	SVAY PRAKEAB	2	27	1	1	Farmer	0	0	NA	NA	0	1	3	1	1	6	1	2	NV	NA
04-358	04-358-01	KHNA	2	42	1	1	Gov	0	0	NA	NA	0	1	3	1	1	6	3	2	M	5
05-214	05-214-05	CHHEU TEAL	1	47	1	1	seller	0	0	NA	NA	0	0	3	1	1	6	1	2	P	1
05-214	05-214-02	CHHEU TEAL	1	47	1	1	seller	0	0	NA	NA	0	0	3	1	1	6	1	2	P	1
06-118	06-118-02	SNOENG LECH	1	51	1	1	Farmer	1	1	2	2	0	1	3	1	1	6	1	2	P	1
06-251	06-251-02	SNOENG LECH	2	47	1	1	Farmer	1	0	NA	NA	0	1	3	1	1	6	3	2	P	1
07-106	07-106-02	PREAH SRE	1	38	1	1	Farmer	2	1	1	2	0	1	3	1	1	6	3	2	NV	NA
07-134	07-134-02	PREAH SRE	2	76	1	1	Farmer	2	0	NA	NA	0	1	3	1	1	6	1	2	M	3
07-164	07-164-01	PREAH SRE	2	38	1	1	Farmer	4	0	NA	NA	0	1	3	1	1	6	3	2	P	1
07-420	07-420-01	PREAH SRE	2	48	1	1	Worker	0	0	NA	NA	0	1	3	1	1	6	3	2	P	1
08-162	08-162-02	SNOENG KEUT	2	33	1	1	Farmer	3	2	1	1	0	0	3	1	1	6	4	2	NV	NA
08-193	08-193-03	SNOENG KEUT	2	51	1	1	Farmer	1	0	NA	NA	0	1	3	1	1	6	1	2	NV	NA
08-193	08-193-02	SNOENG KEUT	2	51	1	1	seller	1	0	NA	NA	0	1	3	1	1	6	1	2	NV	NA
08-266	08-266-04	SNOENG KEUT	2	52	1	1	Farmer	1	0	NA	NA	0	1	3	1	1	6	1	2	NV	NA
08-316	08-316-01	SNOENG KEUT	2	39	1	1	seller	3	0	NA	NA	0	1	3	1	1	6	3	2	M	3
08-346	08-346-04	SNOENG KEUT	2	35	1	1	seller	1	0	NA	NA	0	0	3	1	1	6	3	2	M	5
08-454	08-454-01	SNOENG KEUT	1	45	1	1	Farmer	2	0	NA	NA	0	0	3	1	1	6	3	2	NV	NA
08-489	08-489-02	SNOENG KEUT	2	54	1	1	Farmer	0	0	NA	NA	0	0	3	1	1	6	1	2	NV	NA
08-489	08-489-03	SNOENG KEUT	2	54	1	1	Farmer	0	0	NA	NA	0	0	3	1	1	6	1	2	NV	NA
08-492	08-492-02	SNOENG KEUT	1	48	1	1	Unemployed	3	0	1	2	0	1	3	1	1	6	3	2	P	1
09-141	09-141-01	RUM CHEY	2	46	1	1	Farmer	0	0	NA	NA	0	0	3	1	1	6	3	2	P	1
09-219	09-219-03	RUM CHEY	2	62	1	1	Farmer	0	0	NA	NA	0	0	3	1	1	6	1	2	NV	NA
09-311	09-311-01	RUM CHEY	1	23	1	1	seller	0	1	1	2	0	1	3	1	1	6	3	2	NV	NA
09-428	09-428-01	RUM CHEY	1	52	1	1	seller	1	0	NA	NA	0	1	3	1	1	6	3	2	NV	NA
10-1110	10-1110-01	BOENG PREY	2	43	1	1	Farmer	0	0	NA	NA	0	0	3	1	1	6	3	2	NV	NA
10-127	10-127-01	BOENG PREY	1	52	1	1	Farmer	1	0	NA	NA	0	1	3	1	1	6	3	2	P	1
10-207	10-207-01	BOENG PREY	2	47	1	1	Gov	2	0	NA	NA	0	0	3	1	1	6	3	2	NV	NA
10-2102	10-2102-01	BOENG PREY	1	72	1	1	Gov	1	0	NA	NA	0	0	3	1	1	6	3	2	NV	NA
10-276	10-276-02	BOENG PREY	2	57	1	1	Farmer	0	0	NA	NA	0	1	3	1	1	6	3	2	M	4
10-351	10-351-02	BOENG PREY	1	58	1	1	Farmer	2	2	2	2	0	1	3	1	1	6	3	2	NV	NA
10-388	10-388-02	BOENG PREY	2	57	1	1	Farmer	2	0	NA	NA	1	1	3	1	1	6	3	2	NV	NA
10-401	10-401-01	BOENG PREY	1	44	1	1	Farmer	3	0	NA	NA	0	1	3	1	1	6	2	2	P	1
10-406	10-406-02	BOENG PREY	2	61	1	1	Farmer	2	0	NA	NA	1	1	3	1	1	6	1	2	M	4
10-436	10-436-02	BOENG PREY	1	30	1	1	Farmer	2	1	1	1	0	1	3	1	1	6	3	2	NV	NA
10-474	10-474-02	BOENG PREY	2	40	1	1	Farmer	1	1	1	1	0	1	3	1	1	6	3	2	NV	NA
10-479	10-479-01	BOENG PREY	2	23	1	1	Farmer	3	0	NA	NA	0	1	3	1	1	6	3	2	NV	NA
10-499	10-499-01	BOENG PREY	2	22	1	1	Farmer	1	0	NA	NA	0	1	3	1	1	6	3	2	P	1
01-123	01-123-01	KAMPANG LECH	1	73	1	1	seller	1	0	NA	NA	0	1	3	1	2	6	2	2	P	1
02-314	02-314-01	SVAY PRAKEAB	1	34	1	1	Unemployed	2	0	NA	NA	1	1	3	1	2	6	3	2	NV	NA
04-401	04-401-01	KHNA	2	73	1	1	Gov	1	1	1	2	0	0	3	1	2	6	3	2	NV	NA
05-214	05-214-01	CHHEU TEAL	1	47	1	1	seller	0	0	NA	NA	0	0	3	1	2	6	1	2	P	1
06-251	06-251-03	SNOENG LECH	2	47	1	1	Farmer	1	0	NA	NA	0	1	3	1	2	6	3	2	NV	NA
06-251	06-251-05	SNOENG LECH	2	47	1	1	Farmer	1	0	NA	NA	0	1	3	1	2	6	3	2	P	1
06-315	06-315-01	SNOENG LECH	2	50	1	1	Farmer	1	0	NA	NA	0	1	3	1	2	6	2	2	NV	NA
06-355	06-355-01	SNOENG LECH	2	58	1	1	Farmer	1	0	NA	NA	0	1	3	1	2	6	3	2	NV	NA
06-361	06-361-01	SNOENG LECH	1	52	1	1	Farmer	1	0	NA	NA	1	1	3	1	2	6	1	2	NV	NA
07-106	07-106-01	PREAH SRE	1	38	1	1	Farmer	2	1	1	2	0	1	3	1	2	6	3	2	P	1
07-134	07-134-01	PREAH SRE	2	76	1	1	Farmer	2	0	NA	NA	0	1	3	1	2	6	1	2	M	3
08-1102	08-1102-01	SNOENG KEUT	2	48	1	1	seller	0	0	NA	NA	0	0	3	1	2	6	1	2	NV	NA
08-169	08-169-03	SNOENG KEUT	1	63	1	1	seller	1	0	NA	NA	0	0	3	1	2	6	1	2	M	3
08-181	08-181-01	SNOENG KEUT	2	58	1	1	Farmer	1	0	NA	NA	0	1	3	1	2	6	3	2	M	4
08-193	08-193-01	SNOENG KEUT	2	51	1	1	Farmer	1	0	NA	NA	0	1	3	1	2	6	1	2	NV	NA
08-221	08-221-01	SNOENG KEUT	2	18	1	1	Gov	1	0	NA	NA	0	0	3	1	2	6	3	2	NV	NA
08-256	08-256-01	SNOENG KEUT	1	47	1	1	Farmer	2	0	NA	NA	1	1	3	1	2	6	3	2	M	3
08-256	08-256-02	SNOENG KEUT	1	47	1	1	Farmer	2	0	NA	NA	1	1	3	1	2	6	3	2	M	3
08-340	08-340-01	SNOENG KEUT	2	22	1	1	Farmer	1	0	NA	NA	1	1	3	1	2	6	3	2	NV	NA
08-411	08-411-01	SNOENG KEUT	2	58	1	1	Unemployed	2	0	NA	NA	0	0	3	1	2	6	2	2	P	1
08-454	08-454-02	SNOENG KEUT	1	45	1	1	Farmer	2	0	NA	NA	0	0	3	1	2	6	3	2	NV	NA
09-141	09-141-02	RUM CHEY	2	46	1	1	Farmer	0	0	NA	NA	0	0	3	1	2	6	3	2	P	1
09-205	09-205-03	RUM CHEY	2	42	1	1	Farmer	1	0	NA	NA	0	0	3	1	2	6	3	2	M	5
09-205	09-205-02	RUM CHEY	2	42	1	1	Farmer	1	0	NA	NA	0	0	3	1	2	6	3	2	M	5
09-428	09-428-02	RUM CHEY	1	52	1	1	seller	1	0	NA	NA	0	1	3	1	2	6	3	2	NV	NA
10-135	10-135-03	BOENG PREY	1	52	1	1	Farmer	0	0	NA	NA	0	1	3	1	2	6	1	2	P	1
10-182	10-182-01	BOENG PREY	2	37	1	1	Farmer	3	0	1	2	0	0	3	1	2	6	3	2	P	1
10-250	10-250-03	BOENG PREY	1	61	1	1	Farmer	1	0	NA	NA	1	1	3	1	2	6	1	2	NV	NA
10-279	10-279-03	BOENG PREY	2	53	1	1	seller	1	0	NA	NA	1	1	3	1	2	6	1	2	NV	NA
10-351	10-351-01	BOENG PREY	1	58	1	1	Farmer	2	2	1	1	0	1	3	1	2	6	3	2	NV	NA
10-406	10-406-03	BOENG PREY	2	61	1	1	Farmer	2	0	NA	NA	1	1	3	1	2	6	1	2	M	4
10-4127	10-4127-02	BOENG PREY	1	32	1	1	Worker	0	0	NA	NA	0	1	3	1	2	6	3	2	NV	NA
10-4127	10-4127-01	BOENG PREY	1	32	1	1	Worker	0	0	NA	NA	0	1	3	1	2	6	3	2	NV	NA
10-436	10-436-01	BOENG PREY	1	30	1	1	Farmer	2	1	1	1	0	1	3	1	2	6	3	2	NV	NA
10-464	10-464-01	BOENG PREY	2	49	1	1	Farmer	2	0	NA	NA	1	1	3	1	2	6	3	2	M	3
10-499	10-499-02	BOENG PREY	2	22	1	1	Farmer	1	0	NA	NA	0	1	3	1	2	6	3	2	M	4
03-311	03-311-02	ANNA CHIT	1	51	1	1	Farmer	2	0	NA	NA	0	1	3	1	1	7	3	2	P	1
03-333	03-333-03	ANNA CHIT	2	63	1	1	Farmer	0	0	NA	NA	0	1	3	1	1	7	3	2	P	1
03-333	03-333-02	ANNA CHIT	2	63	1	1	Farmer	0	0	NA	NA	0	1	3	1	1	7	3	2	NV	NA
03-452	03-452-05	ANNA CHIT	1	45	1	1	Unemployed	2	0	NA	NA	0	1	3	1	1	7	3	2	P	1
03-461	03-461-01	ANNA CHIT	1	29	1	1	Farmer	1	1	1	1	0	1	3	1	1	7	4	2	M	3
04-341	04-341-01	KHNA	2	35	1	1	Farmer	1	0	NA	NA	0	1	3	1	1	7	3	2	P	1
05-202	05-202-03	CHHEU TEAL	1	54	1	1	Unemployed	1	0	NA	NA	0	0	3	1	1	7	1	2	NV	NA
05-202	05-202-01	CHHEU TEAL	1	54	1	1	seller	1	0	NA	NA	0	0	3	1	1	7	1	2	P	1
05-203	05-203-01	CHHEU TEAL	1	47	1	1	seller	0	0	1	2	0	0	3	1	1	7	3	2	P	1
05-255	05-255-01	CHHEU TEAL	1	58	1	1	Farmer	3	0	NA	NA	0	1	3	1	1	7	1	2	NV	NA
06-123	06-123-01	SNOENG LECH	2	39	1	1	Farmer	2	1	2	2	0	0	3	1	1	7	3	2	P	1
06-269	06-269-01	SNOENG LECH	2	23	1	1	Unemployed	0	0	NA	NA	1	1	3	1	1	7	3	2	NV	NA
07-133	07-133-03	PREAH SRE	2	52	1	1	Farmer	3	0	NA	NA	0	1	3	1	1	7	3	2	NV	NA
07-255	07-255-01	PREAH SRE	2	40	1	1	Farmer	2	1	1	1	0	1	3	1	1	7	3	2	NV	NA
07-268	07-268-03	PREAH SRE	2	62	1	1	Farmer	0	0	NA	NA	1	1	3	1	1	7	3	2	NV	NA
07-311	07-311-01	PREAH SRE	1	52	1	1	seller	0	0	1	2	0	1	3	1	1	7	3	2	P	1
07-370	07-370-02	PREAH SRE	1	68	1	1	Farmer	0	0	NA	NA	0	0	3	1	1	7	1	2	NV	NA
07-370	07-370-01	PREAH SRE	1	68	1	1	Farmer	0	0	NA	NA	0	0	3	1	1	7	1	2	NV	NA
07-434	07-434-01	PREAH SRE	1	47	1	1	Farmer	1	0	NA	NA	1	1	3	1	1	7	1	2	NV	NA
08-378	08-378-03	SNOENG KEUT	1	49	1	1	Farmer	2	0	NA	NA	1	1	3	1	1	7	3	2	P	1
08-478	08-478-01	SNOENG KEUT	2	35	1	1	Farmer	2	0	NA	NA	1	1	3	1	1	7	1	2	M	3
09-172	09-172-01	SNOENG LECH	2	73	1	1	Farmer	1	0	NA	NA	0	1	3	1	1	7	3	2	P	1
09-265	09-265-03	RUM CHEY	1	38	1	1	Unemployed	2	0	NA	NA	0	0	3	1	1	7	3	2	NV	NA
10-202	10-202-02	BOENG PREY	1	30	1	1	Unemployed	0	0	NA	NA	1	0	3	1	1	7	1	2	NV	NA
10-202	10-202-06	BOENG PREY	1	30	1	1	Farmer	0	0	NA	NA	1	0	3	1	1	7	1	2	NV	NA
10-313	10-313-04	BOENG PREY	2	48	1	1	Farmer	2	0	NA	NA	1	1	3	1	1	7	3	2	M	4
10-313	10-313-05	BOENG PREY	2	48	1	1	Farmer	2	0	NA	NA	1	1	3	1	1	7	3	2	M	4
10-337	10-337-01	BOENG PREY	1	37	1	1	Farmer	3	0	NA	NA	0	1	3	1	1	7	3	2	NV	NA
10-412	10-412-03	BOENG PREY	2	78	1	1	Farmer	2	1	1	2	0	1	3	1	1	7	1	2	NV	NA
10-4123	10-4123-01	BOENG PREY	2	33	1	1	seller	2	0	NA	NA	0	0	3	1	1	7	3	2	NV	NA
10-426	10-426-02	BOENG PREY	2	36	1	1	Unemployed	4	1	1	2	0	1	3	1	1	7	3	2	NV	NA
02-131	02-131-02	SVAY PRAKEAB	2	48	1	1	seller	2	0	1	1	0	0	3	1	2	7	3	2	P	1
02-220	02-220-01	SVAY PRAKEAB	1	36	1	1	Farmer	2	0	NA	NA	0	1	3	1	2	7	1	2	P	1
02-313	02-313-03	SVAY PRAKEAB	1	35	1	1	Farmer	1	0	NA	NA	0	0	3	1	2	7	3	2	NV	NA
02-319	02-319-01	SVAY PRAKEAB	1	31	1	1	Farmer	1	0	NA	NA	0	1	3	1	2	7	3	2	NV	NA
03-333	03-333-04	ANNA CHIT	2	63	1	1	Farmer	0	0	NA	NA	0	1	3	1	2	7	3	2	NV	NA
03-339	03-339-01	ANNA CHIT	2	29	1	1	Farmer	2	1	1	2	0	1	3	1	2	7	1	2	NV	NA
04-456	04-456-01	KHNA	2	31	1	1	Unemployed	1	1	1	2	0	1	1	1	2	7	3	2	M	3
05-144	05-144-05	CHHEU TEAL	2	65	1	1	seller	0	0	NA	NA	0	1	3	1	2	7	1	2	P	1
05-202	05-202-04	CHHEU TEAL	1	54	1	1	seller	1	0	NA	NA	0	0	3	1	2	7	1	2	P	1
05-408	05-408-02	CHHEU TEAL	1	57	1	1	Farmer	0	0	NA	NA	0	1	3	1	2	7	3	2	NV	NA
06-413	06-413-01	SNOENG LECH	1	21	1	3	Gov	2	1	1	1	0	0	3	1	2	7	1	2	NV	NA
06-439	06-439-02	SNOENG LECH	2	50	1	1	seller	1	0	NA	NA	0	1	3	1	2	7	3	2	NV	NA
07-235	07-235-02	PREAH SRE	2	45	1	1	Unemployed	1	0	NA	NA	0	1	3	1	2	7	1	2	NV	NA
07-268	07-268-01	PREAH SRE	2	62	1	1	Farmer	0	0	NA	NA	1	1	3	1	2	7	3	2	M	7
07-430	07-430-01	PREAH SRE	2	52	1	1	Farmer	1	0	NA	NA	1	1	3	1	2	7	1	2	P	1
07-443	07-443-02	PREAH SRE	2	49	1	1	Farmer	1	0	NA	NA	0	1	3	1	2	7	3	2	NV	NA
08-229	08-229-02	SNOENG KEUT	2	38	1	1	seller	2	0	NA	NA	0	0	3	1	2	7	1	2	P	1
08-4112	08-4112-01	SNOENG KEUT	2	28	1	1	Unemployed	3	0	NA	NA	0	0	3	1	2	7	3	2	NV	NA
08-428	08-428-02	SNOENG KEUT	2	38	1	1	Unemployed	2	0	1	1	1	1	3	1	2	7	1	2	NV	NA
09-277	09-277-01	RUM CHEY	2	58	1	1	Farmer	4	2	1	1	0	1	3	1	2	7	3	2	M	3
10-202	10-202-04	BOENG PREY	1	30	1	1	Unemployed	0	0	NA	NA	1	0	3	1	2	7	1	2	NV	NA
10-202	10-202-03	BOENG PREY	1	30	1	1	Unemployed	0	0	NA	NA	1	0	3	1	2	7	1	2	NV	NA
10-459	10-459-03	BOENG PREY	2	52	1	1	Farmer	3	0	NA	NA	0	0	3	1	2	7	2	2	NV	NA
02-123	02-123-04	SVAY PRAKEAB	1	53	1	1	Farmer	1	0	NA	NA	0	0	3	1	1	8	1	2	NV	NA
02-123	02-123-02	SVAY PRAKEAB	1	53	1	1	Farmer	1	0	NA	NA	0	0	3	1	1	8	1	2	P	1
03-111	03-111-02	ANNA CHIT	1	51	1	1	Farmer	1	0	NA	NA	0	1	3	1	1	8	3	2	NV	NA
03-128	03-128-02	ANNA CHIT	2	60	1	1	Farmer	2	0	NA	NA	0	0	3	1	1	8	1	2	P	1
03-301	03-301-07	ANNA CHIT	1	36	1	1	Farmer	4	0	NA	NA	0	0	3	1	1	8	1	2	NV	NA
03-301	03-301-06	ANNA CHIT	1	36	1	1	Farmer	4	0	NA	NA	0	0	3	1	1	8	1	2	NV	NA
04-355	04-355-02	KHNA	2	48	1	1	Gov	0	0	NA	NA	0	0	3	1	1	8	1	2	P	1
04-424	04-424-02	KHNA	2	62	1	1	Gov	4	0	1	1	0	0	1	1	1	8	3	2	M	3
05-214	05-214-07	CHHEU TEAL	1	47	1	1	seller	0	0	NA	NA	0	0	3	1	1	8	1	2	P	1
06-137	06-137-03	SNOENG LECH	2	56	1	1	Worker	0	0	NA	NA	0	1	3	1	1	8	1	2	NV	NA
06-302	06-302-01	SNOENG LECH	2	26	1	1	Farmer	2	0	NA	NA	0	1	3	1	1	8	4	2	P	1
06-311	06-311-01	SNOENG LECH	2	42	1	1	Farmer	3	0	1	9	0	0	3	1	1	8	1	2	P	1
06-359	06-359-01	SNOENG LECH	2	58	1	1	Farmer	4	1	1	2	0	1	3	1	1	8	3	2	P	1
06-365	06-365-01	SNOENG LECH	2	41	1	1	Farmer	1	0	NA	NA	0	1	3	1	1	8	3	2	NV	NA
06-365	06-365-02	SNOENG LECH	2	41	1	1	Farmer	1	0	NA	NA	0	1	3	1	1	8	3	2	NV	NA
07-118	07-118-01	PREAH SRE	1	64	1	1	Farmer	2	0	NA	NA	0	0	3	1	1	8	2	2	NV	NA
07-269	07-269-01	PREAH SRE	2	18	1	1	Worker	3	0	1	1	1	1	3	1	1	8	3	2	P	1
07-343	07-343-01	PREAH SRE	2	55	1	1	Doctor	0	0	NA	NA	1	1	3	1	1	8	1	2	NV	NA
07-360	07-360-02	PREAH SRE	1	33	1	1	Farmer	2	0	NA	NA	0	1	3	1	1	8	3	2	NV	NA
08-123	08-123-02	SNOENG KEUT	2	54	1	1	seller	1	0	NA	NA	0	1	3	1	1	8	1	2	P	1
08-130	08-130-04	SNOENG KEUT	1	56	1	1	seller	0	0	NA	NA	0	0	3	1	1	8	1	2	M	4
08-156	08-156-03	SNOENG KEUT	2	49	1	1	seller	2	0	NA	NA	0	0	3	1	1	8	1	2	P	1
08-198	08-198-01	SNOENG KEUT	1	40	1	1	seller	1	0	NA	NA	0	1	3	1	1	8	3	2	P	1
08-305	08-305-01	SNOENG KEUT	2	51	1	1	Farmer	1	0	NA	NA	0	1	3	1	1	8	1	2	P	1
08-357	08-357-01	SNOENG KEUT	1	50	1	1	Unemployed	1	0	NA	NA	0	0	3	1	1	8	1	2	NV	NA
08-358	08-358-01	SNOENG KEUT	1	64	1	1	Unemployed	3	0	NA	NA	0	0	3	1	1	8	1	2	P	1
08-373	08-373-01	SNOENG KEUT	1	51	1	1	Farmer	2	1	1	2	0	0	3	1	1	8	3	2	M	3
09-302	09-302-01	RUM CHEY	1	27	1	1	Farmer	0	0	NA	NA	0	1	3	1	1	8	3	2	P	1
10-110	10-110-03	BOENG PREY	2	47	1	1	Farmer	1	0	NA	NA	0	0	3	1	1	8	3	2	M	3
10-131	10-131-05	BOENG PREY	2	55	1	1	Worker	2	0	NA	NA	0	1	3	1	1	8	1	2	NV	NA
10-131	10-131-03	BOENG PREY	2	55	1	1	Worker	2	0	NA	NA	0	1	3	1	1	8	1	2	NV	NA
10-141	10-141-03	BOENG PREY	1	68	1	1	Farmer	0	0	NA	NA	0	1	3	1	1	8	1	2	NV	NA
10-2113	10-2113-02	BOENG PREY	2	29	1	1	Unemployed	3	1	1	1	0	1	3	1	1	8	3	2	P	1
10-2118	10-2118-01	BOENG PREY	1	59	1	1	Farmer	0	0	NA	NA	0	0	3	1	1	8	3	2	M	3
10-306	10-306-03	BOENG PREY	1	50	1	1	Farmer	3	1	1	1	1	1	3	1	1	8	3	2	NV	NA
10-3101	10-3101-01	BOENG PREY	2	63	1	1	Farmer	0	0	NA	NA	0	0	3	1	1	8	1	2	P	1
10-3106	10-3106-06	BOENG PREY	2	37	1	1	Farmer	4	1	1	1	1	1	3	1	1	8	1	2	NV	NA
10-3111	10-3111-01	BOENG PREY	1	53	1	1	Farmer	2	0	NA	NA	0	1	3	1	1	8	1	2	NV	NA
10-327	10-327-01	BOENG PREY	2	26	1	1	Worker	2	0	NA	NA	1	1	3	1	1	8	1	2	P	1
10-370	10-370-02	BOENG PREY	1	47	1	1	Farmer	1	0	NA	NA	1	1	3	1	1	8	1	2	P	1
10-374	10-374-03	BOENG PREY	2	45	1	1	seller	3	0	NA	NA	0	1	3	1	1	8	1	2	P	1
02-123	02-123-03	SVAY PRAKEAB	1	53	1	1	Farmer	1	0	NA	NA	0	0	3	1	2	8	1	2	M	3
02-316	02-316-01	SVAY PRAKEAB	1	28	1	1	Gov	0	0	NA	NA	0	0	3	1	2	8	3	2	M	3
03-111	03-111-01	ANNA CHIT	1	51	1	1	Farmer	1	0	NA	NA	0	1	3	1	2	8	3	2	P	1
03-301	03-301-08	ANNA CHIT	1	36	1	1	Farmer	4	0	NA	NA	0	0	3	1	2	8	1	2	P	1
03-334	03-334-04	ANNA CHIT	2	20	1	1	seller	3	0	NA	NA	0	1	3	1	2	8	3	2	NV	NA
03-410	03-410-01	ANNA CHIT	2	32	1	1	Farmer	2	0	NA	NA	0	1	3	1	2	8	3	2	P	1
03-420	03-420-01	ANNA CHIT	1	23	1	1	Farmer	0	0	1	1	0	0	3	1	2	8	3	2	P	1
04-355	04-355-03	KHNA	2	48	1	1	Farmer	0	0	NA	NA	0	0	3	1	2	8	1	2	P	1
04-436	04-436-02	KHNA	1	58	1	1	Farmer	1	0	NA	NA	0	1	3	1	2	8	3	2	M	7
05-144	05-144-03	CHHEU TEAL	2	65	1	1	seller	0	0	NA	NA	0	1	3	1	2	8	3	2	P	1
05-144	05-144-02	CHHEU TEAL	2	65	1	1	seller	0	0	NA	NA	0	1	3	1	2	8	3	2	M	3
05-334	05-334-01	CHHEU TEAL	2	63	1	1	Farmer	0	0	NA	NA	0	0	3	1	2	8	3	1	P	1
05-401	05-401-03	CHHEU TEAL	1	39	1	1	Farmer	0	0	NA	NA	0	0	3	1	2	8	3	2	NV	NA
06-137	06-137-02	SNOENG LECH	2	56	1	1	Worker	0	0	NA	NA	0	1	3	1	2	8	1	2	NV	NA
06-302	06-302-02	SNOENG LECH	2	26	1	1	Farmer	2	0	NA	NA	0	1	3	1	2	8	3	2	M	7
06-356	06-356-01	SNOENG LECH	2	63	1	1	Farmer	0	0	NA	NA	0	0	3	1	2	8	3	2	P	1
06-403	06-403-01	SNOENG LECH	2	85	1	1	Farmer	2	0	NA	NA	0	1	3	1	2	8	1	2	M	5
07-344	07-344-01	PREAH SRE	1	35	1	1	Doctor	1	0	NA	NA	1	1	3	1	2	8	1	2	P	1
07-346	07-346-01	PREAH SRE	1	48	1	1	seller	1	0	NA	NA	0	1	3	1	2	8	1	2	P	1
08-123	08-123-01	SNOENG KEUT	2	54	1	1	seller	1	0	NA	NA	0	1	3	1	2	8	1	2	P	1
08-346	08-346-05	SNOENG KEUT	2	35	1	1	seller	1	0	NA	NA	0	0	3	1	2	8	1	2	M	3
08-346	08-346-01	SNOENG KEUT	2	35	1	1	Unemployed	1	0	NA	NA	0	0	3	1	2	8	1	2	P	1
10-103	10-103-01	BOENG PREY	2	53	1	1	Farmer	2	0	NA	NA	0	1	3	1	2	8	3	2	M	2
10-1122	10-1122-01	BOENG PREY	1	31	1	1	Unemployed	2	0	NA	NA	0	1	3	1	2	8	1	2	NV	NA
10-1122	10-1122-02	BOENG PREY	1	31	1	1	Farmer	2	0	NA	NA	0	1	3	1	2	8	1	2	NV	NA
10-131	10-131-02	BOENG PREY	2	55	1	1	Farmer	2	0	NA	NA	0	1	3	1	2	8	1	2	P	1
10-132	10-132-01	BOENG PREY	2	37	1	1	Farmer	3	0	NA	NA	0	1	3	1	2	8	1	2	P	1
10-142	10-142-01	BOENG PREY	2	38	1	1	Farmer	3	0	NA	NA	0	0	3	1	2	8	3	2	NV	NA
10-176	10-176-07	BOENG PREY	2	47	1	1	Farmer	1	0	NA	NA	1	1	3	1	2	8	3	2	NV	NA
10-198	10-198-02	BOENG PREY	1	50	1	1	Farmer	0	0	NA	NA	0	1	3	1	2	8	3	2	P	1
10-306	10-306-07	BOENG PREY	1	50	1	1	Farmer	3	1	1	1	1	1	3	1	2	8	3	2	NV	NA
10-3111	10-3111-05	BOENG PREY	1	53	1	1	Farmer	2	0	NA	NA	0	1	3	1	2	8	1	2	P	1
10-327	10-327-03	BOENG PREY	2	26	1	1	Worker	2	0	NA	NA	1	1	3	1	2	8	1	2	P	1
10-327	10-327-02	BOENG PREY	2	26	1	1	Worker	2	0	NA	NA	1	1	3	1	2	8	1	2	P	1
10-372	10-372-01	BOENG PREY	2	41	1	1	Farmer	2	0	NA	NA	1	1	3	1	2	8	1	2	NV	NA
02-318	02-318-05	SVAY PRAKEAB	1	47	1	1	Farmer	1	0	NA	NA	0	1	3	1	1	9	3	2	M	3
03-243	03-243-03	ANNA CHIT	1	54	1	1	Farmer	3	0	NA	NA	1	1	3	1	1	9	3	2	NV	NA
03-270	03-270-01	ANNA CHIT	1	32	1	1	Farmer	2	0	NA	NA	0	1	3	1	1	9	3	2	P	1
03-435	03-435-01	ANNA CHIT	2	48	1	1	Farmer	4	1	1	1	0	1	3	1	1	9	3	2	NV	NA
04-241	04-241-01	KHNA	1	43	1	1	Unemployed	3	0	NA	NA	0	0	1	1	1	9	3	2	NV	NA
04-241	04-241-02	KHNA	1	43	1	1	Unemployed	3	0	NA	NA	0	0	1	1	1	9	3	2	M	3
07-423	07-423-03	PREAH SRE	2	66	1	1	seller	1	0	NA	NA	1	1	3	1	1	9	3	2	NV	NA
07-423	07-423-02	PREAH SRE	2	66	1	1	seller	1	0	NA	NA	1	1	3	1	1	9	3	2	M	3
08-408	08-408-01	SNOENG KEUT	1	58	1	1	Farmer	0	0	NA	NA	0	0	3	1	1	9	1	2	NV	NA
09-411	09-411-01	RUM CHEY	2	67	1	1	Farmer	1	1	1	2	0	0	3	1	1	9	1	2	NV	NA
10-204	10-204-01	BOENG PREY	2	48	1	1	Farmer	2	0	NA	NA	0	1	3	1	1	9	1	2	M	3
03-269	03-269-03	ANNA CHIT	1	52	1	1	Farmer	1	1	1	1	0	1	3	1	2	9	3	2	P	1
03-269	03-269-01	ANNA CHIT	1	52	1	1	Farmer	1	1	1	1	0	1	3	1	2	9	3	2	M	5
03-269	03-269-02	ANNA CHIT	1	52	1	1	Farmer	1	1	1	1	0	1	3	1	2	9	3	2	P	1
03-271	03-271-01	ANNA CHIT	2	41	1	1	Farmer	4	0	NA	NA	0	1	3	1	2	9	3	2	NV	NA
04-458	04-458-02	KHNA	2	48	1	1	Farmer	2	0	NA	NA	0	1	3	1	2	9	1	2	NV	NA
04-458	04-458-01	KHNA	2	48	1	1	Farmer	2	0	NA	NA	0	1	3	1	2	9	1	2	NV	NA
07-312	07-312-02	PREAH SRE	2	25	1	1	Farmer	2	0	NA	NA	1	1	3	1	2	9	1	2	NV	NA
07-423	07-423-01	PREAH SRE	2	66	1	1	seller	1	0	NA	NA	1	1	3	1	2	9	3	2	NV	NA
07-458	07-458-02	PREAH SRE	2	50	1	1	Farmer	1	0	NA	NA	0	0	3	1	2	9	3	2	NV	NA
08-408	08-408-04	SNOENG KEUT	1	58	1	1	Farmer	0	0	NA	NA	0	0	3	1	2	9	1	2	NV	NA
10-479	10-479-02	BOENG PREY	2	23	1	1	Farmer	3	0	NA	NA	0	1	3	1	2	9	3	2	NV	NA
02-131	02-131-01	SVAY PRAKEAB	2	48	1	1	seller	2	0	1	1	0	0	3	1	1	10	3	2	P	1
03-117	03-117-04	ANNA CHIT	2	75	1	1	Farmer	4	0	NA	NA	0	0	3	1	1	10	3	2	M	3
03-117	03-117-01	ANNA CHIT	2	75	1	1	Farmer	4	0	NA	NA	0	0	3	1	1	10	3	2	P	1
03-129	03-129-01	ANNA CHIT	2	48	1	1	Farmer	2	1	1	2	0	1	3	1	1	10	3	2	P	1
03-131	03-131-01	ANNA CHIT	2	40	1	1	Farmer	4	0	NA	NA	0	1	3	1	1	10	3	2	P	1
06-260	06-260-01	SNOENG LECH	2	56	1	1	Gov	2	0	NA	NA	0	0	3	1	1	10	1	2	P	1
07-344	07-344-02	PREAH SRE	1	35	1	1	Doctor	1	0	NA	NA	1	1	3	1	1	10	1	2	M	3
09-232	09-232-01	RUM CHEY	2	30	1	1	Farmer	2	0	NA	NA	0	1	3	1	1	10	3	2	NV	NA
10-255	10-255-02	BOENG PREY	2	63	1	1	Farmer	2	0	NA	NA	1	1	3	1	1	10	1	2	P	1
02-214	02-214-02	SVAY PRAKEAB	1	52	1	1	Farmer	1	0	NA	NA	0	1	3	1	2	10	2	2	M	3
06-122	06-122-02	SNOENG LECH	2	60	1	1	Farmer	0	0	NA	NA	0	0	3	1	2	10	1	2	NV	NA
06-376	06-376-01	SNOENG LECH	1	31	1	1	Farmer	1	0	NA	NA	0	0	3	1	2	10	3	2	P	1
10-389	10-389-01	BOENG PREY	1	31	1	1	Farmer	2	0	NA	NA	0	0	3	1	2	10	1	2	P	1
05-236	05-236-01	CHHEU TEAL	2	50	1	1	Farmer	0	0	NA	NA	0	1	3	1	1	11	1	2	M	3
01-130	01-130-03	KAMPANG LECH	2	52	1	1	Gov	0	0	NA	NA	0	0	3	1	1	12	3	2	P	1
01-201	01-201-01	KAMPANG LECH	2	50	1	1	Unemployed	0	0	NA	NA	0	1	3	1	1	12	1	2	P	1
01-207	01-207-01	KAMPANG LECH	1	26	1	1	Unemployed	0	0	NA	NA	0	1	3	1	1	12	1	2	P	1
01-207	01-207-03	KAMPANG LECH	1	26	1	1	Unemployed	0	0	NA	NA	0	1	3	1	1	12	1	2	P	1
01-207	01-207-02	KAMPANG LECH	1	26	1	1	Farmer	0	0	NA	NA	0	1	3	1	1	12	3	2	NV	NA
01-310	01-310-01	KAMPANG LECH	2	53	1	1	Farmer	1	0	NA	NA	1	0	3	1	1	12	4	2	P	1
01-430	01-430-02	KAMPANG LECH	2	49	1	1	Farmer	2	0	NA	NA	1	0	1	1	1	12	3	2	M	3
02-105	02-105-02	SVAY PRAKEAB	2	39	1	1	Mecanic	2	0	NA	NA	0	0	3	1	1	12	3	2	NV	NA
02-145	02-145-01	SVAY PRAKEAB	2	39	1	1	seller	2	0	NA	NA	0	0	3	1	1	12	3	2	M	2
02-233	02-233-01	SVAY PRAKEAB	2	63	1	1	Farmer	5	0	NA	NA	0	0	3	1	1	12	3	2	P	1
02-302	02-302-01	SVAY PRAKEAB	1	31	1	1	seller	1	0	NA	NA	1	1	3	1	1	12	3	2	NV	NA
02-304	02-304-01	SVAY PRAKEAB	2	38	1	1	Unemployed	4	0	NA	NA	0	0	3	1	1	12	3	2	NV	NA
02-305	02-305-01	SVAY PRAKEAB	2	58	1	1	Farmer	2	0	NA	NA	0	1	3	1	1	12	1	2	P	1
02-323	02-323-01	SVAY PRAKEAB	1	56	1	1	seller	5	0	NA	NA	0	1	3	1	1	12	3	2	P	1
02-327	02-327-03	SVAY PRAKEAB	1	56	1	1	Farmer	1	0	NA	NA	0	1	3	1	1	12	1	2	M	6
02-330	02-330-01	SVAY PRAKEAB	2	62	1	1	Farmer	6	0	NA	NA	0	1	3	1	1	12	3	2	P	1
02-336	02-336-01	SVAY PRAKEAB	2	27	1	1	Farmer	0	0	NA	NA	0	1	3	1	1	12	3	2	P	1
02-336	02-336-02	SVAY PRAKEAB	2	27	1	1	Farmer	0	0	NA	NA	0	1	3	1	1	12	3	2	P	1
02-405	02-405-10	SVAY PRAKEAB	1	56	1	1	seller	0	0	NA	NA	0	0	3	1	1	12	1	3	P	1
02-405	02-405-08	SVAY PRAKEAB	1	56	1	1	seller	0	0	NA	NA	0	0	3	1	1	12	1	3	M	6
02-405	02-405-07	SVAY PRAKEAB	1	56	1	1	seller	0	0	NA	NA	0	0	3	1	1	12	1	3	M	6
02-410	02-410-01	SVAY PRAKEAB	1	51	1	1	Unemployed	1	0	NA	NA	1	1	3	1	1	12	1	2	P	1
02-424	02-424-01	SVAY PRAKEAB	1	55	1	1	Farmer	3	0	NA	NA	0	1	3	1	1	12	3	2	NV	NA
02-436	02-436-05	SVAY PRAKEAB	2	27	1	1	Gov	0	0	NA	NA	0	1	3	1	1	12	1	2	P	1
03-115	03-115-01	ANNA CHIT	2	36	1	1	Farmer	2	1	1	2	0	0	3	1	1	12	4	2	P	1
03-153	03-153-01	ANNA CHIT	2	78	1	1	Farmer	0	0	NA	NA	0	0	3	1	1	12	3	2	P	1
03-218	03-218-02	ANNA CHIT	1	NA	1	1	Farmer	0	0	NA	NA	0	0	3	1	1	12	3	2	M	6
03-304	03-304-02	ANNA CHIT	1	34	1	1	Farmer	2	0	NA	NA	0	1	3	1	1	12	3	2	P	1
03-317	03-317-01	ANNA CHIT	1	54	1	1	seller	2	0	NA	NA	0	1	3	1	1	12	3	2	NV	NA
03-340	03-340-02	ANNA CHIT	1	53	1	1	Farmer	1	0	NA	NA	1	1	3	1	1	12	1	2	NV	NA
03-416	03-416-01	ANNA CHIT	2	70	1	1	Farmer	1	1	2	1	0	1	3	1	1	12	3	2	NV	NA
03-420	03-420-02	ANNA CHIT	1	23	1	1	Farmer	0	0	1	1	0	0	3	1	1	12	3	2	P	1
03-431	03-431-01	ANNA CHIT	1	62	1	1	Farmer	0	0	NA	NA	0	0	3	1	1	12	4	2	P	1
03-437	03-437-01	ANNA CHIT	2	37	1	1	Farmer	1	0	NA	NA	0	0	3	1	1	12	1	2	NV	NA
03-445	03-445-02	ANNA CHIT	1	39	1	1	Farmer	6	0	NA	NA	0	0	3	1	1	12	3	2	P	1
03-450	03-450-02	ANNA CHIT	1	27	1	1	Gov	2	0	NA	NA	0	1	3	1	1	12	1	2	NV	NA
04-205	04-205-01	KHNA	2	60	1	1	Farmer	0	0	NA	NA	0	1	3	1	1	12	3	2	M	4
04-227	04-227-01	KHNA	1	50	1	1	Unemployed	2	0	NA	NA	0	1	3	1	1	12	3	2	NV	NA
04-228	04-228-03	KHNA	1	36	1	1	Unemployed	2	0	NA	NA	0	1	3	1	1	12	1	2	M	3
04-231	04-231-03	KHNA	2	32	1	1	Gov	2	0	NA	NA	0	1	3	1	1	12	1	2	P	1
04-233	04-233-01	KHNA	1	56	1	1	Unemployed	0	0	NA	NA	0	0	3	1	1	12	3	2	P	1
04-244	04-244-01	KHNA	2	31	1	1	Farmer	2	1	1	2	0	0	3	1	1	12	3	2	NV	NA
04-244	04-244-02	KHNA	2	31	1	1	Farmer	2	1	1	2	0	0	3	1	1	12	3	2	P	1
04-334	04-334-01	KHNA	1	47	1	1	Farmer	0	0	NA	NA	0	1	3	1	1	12	3	2	P	1
04-336	04-336-01	KHNA	2	60	1	1	Farmer	1	0	NA	NA	0	0	3	1	1	12	1	1	P	1
04-339	04-339-01	KHNA	2	39	1	1	Farmer	3	0	NA	NA	0	0	3	1	1	12	3	2	NV	NA
04-348	04-348-03	KHNA	2	27	1	1	Farmer	1	0	NA	NA	1	1	3	1	1	12	1	2	NV	NA
04-355	04-355-01	KHNA	2	48	1	1	Farmer	0	0	NA	NA	0	0	3	1	1	12	1	2	P	1
04-419	04-419-01	KHNA	1	72	1	1	Farmer	0	0	NA	NA	0	1	3	1	1	12	3	2	P	1
04-436	04-436-01	KHNA	1	58	1	1	Farmer	1	0	NA	NA	0	1	3	1	1	12	1	2	M	3
04-458	04-458-03	KHNA	2	48	1	1	seller	2	0	NA	NA	0	1	3	1	1	12	1	2	NV	NA
05-144	05-144-04	CHHEU TEAL	2	65	1	1	seller	0	0	NA	NA	0	1	3	1	1	12	4	2	P	1
05-152	05-152-01	CHHEU TEAL	1	36	1	1	Gov	2	0	NA	NA	0	1	3	1	1	12	3	2	P	1
05-248	05-248-01	CHHEU TEAL	2	61	1	1	Farmer	0	0	NA	NA	0	1	3	1	1	12	1	2	P	1
05-335	05-335-02	CHHEU TEAL	1	43	1	1	Unemployed	2	0	NA	NA	0	0	3	1	1	12	3	2	P	1
05-343	05-343-01	CHHEU TEAL	2	53	1	1	Farmer	3	1	2	1	0	0	3	1	1	12	3	2	NV	NA
05-350	05-350-02	CHHEU TEAL	1	68	1	1	Farmer	0	0	NA	NA	0	0	3	1	1	12	3	2	M	3
05-359	05-359-02	CHHEU TEAL	2	55	1	1	Farmer	3	0	NA	NA	0	1	3	1	1	12	NA	2	M	3
05-425	05-425-02	CHHEU TEAL	1	31	1	1	Gov	4	0	NA	NA	0	1	3	1	1	12	3	2	M	3
05-430	05-430-02	CHHEU TEAL	2	55	1	1	Unemployed	1	0	NA	NA	0	1	3	1	1	12	3	2	NV	NA
06-115	06-115-01	SNOENG LECH	2	56	1	1	Worker	3	1	1	2	0	1	3	1	1	12	3	2	P	1
06-148	06-148-01	SNOENG LECH	1	67	1	1	Farmer	0	0	NA	NA	0	1	3	1	1	12	3	2	P	1
06-220	06-220-01	SNOENG LECH	2	68	1	1	Farmer	3	0	NA	NA	0	1	3	1	1	12	3	2	P	1
06-264	06-264-03	SNOENG LECH	1	45	1	1	Farmer	2	0	NA	NA	0	1	3	1	1	12	1	2	M	3
06-266	06-266-02	SNOENG LECH	2	47	1	1	seller	2	0	NA	NA	0	1	3	1	1	12	3	2	M	7
06-313	06-313-02	SNOENG LECH	1	55	1	1	Farmer	0	0	NA	NA	1	0	3	1	1	12	1	2	NV	NA
06-368	06-368-01	SNOENG LECH	1	51	1	1	Farmer	4	0	NA	NA	0	0	3	1	1	12	2	2	M	5
06-401	06-401-01	SNOENG LECH	1	44	1	1	Farmer	3	0	NA	NA	0	1	3	1	1	12	3	2	P	NA
06-403	06-403-03	SNOENG LECH	2	85	1	1	Farmer	2	0	NA	NA	0	1	3	1	1	12	1	2	M	5
06-406	06-406-02	SNOENG LECH	2	62	1	1	Farmer	5	0	NA	NA	0	1	3	1	1	12	1	2	P	1
06-411	06-411-01	SNOENG LECH	1	64	1	1	Farmer	0	0	NA	NA	0	1	3	1	1	12	3	3	P	1
06-415	06-415-03	SNOENG LECH	2	50	1	1	Farmer	0	1	1	2	0	0	3	1	1	12	1	2	NV	NA
06-417	06-417-01	SNOENG LECH	2	58	1	1	Farmer	3	0	NA	NA	0	1	3	1	1	12	3	2	P	1
06-439	06-439-01	SNOENG LECH	2	50	1	1	Worker	1	0	NA	NA	0	1	3	1	1	12	1	2	NV	NA
07-107	07-107-02	PREAH SRE	2	62	1	1	Farmer	2	0	NA	NA	0	0	3	1	1	12	3	2	NV	NA
07-112	07-112-01	PREAH SRE	1	55	1	1	Farmer	4	0	NA	NA	1	1	3	1	1	12	1	2	NV	NA
07-120	07-120-01	PREAH SRE	1	85	1	1	Farmer	0	0	NA	NA	0	0	3	1	1	12	1	2	NV	NA
07-133	07-133-01	PREAH SRE	2	52	1	1	Farmer	3	0	NA	NA	0	1	3	1	1	12	3	2	NV	NA
07-143	07-143-02	PREAH SRE	1	46	1	1	Farmer	0	0	NA	NA	0	1	3	1	1	12	1	2	NV	NA
07-155	07-155-01	PREAH SRE	2	54	1	1	Farmer	1	0	NA	NA	0	1	3	1	1	12	3	2	NV	NA
07-168	07-168-04	PREAH SRE	1	77	1	1	Farmer	0	0	NA	NA	0	1	3	1	1	12	3	2	P	1
07-202	07-202-01	PREAH SRE	1	18	1	1	Farmer	0	0	NA	NA	1	1	3	1	1	12	3	2	NV	NA
07-211	07-211-02	PREAH SRE	2	57	1	1	Farmer	0	1	1	1	1	1	3	1	1	12	1	2	NV	NA
07-217	07-217-02	PREAH SRE	2	49	1	1	Farmer	1	0	NA	NA	1	1	3	1	1	12	1	2	P	1
07-221	07-221-03	PREAH SRE	2	55	1	1	Farmer	3	1	1	1	1	1	3	1	1	12	1	2	P	1
07-243	07-243-02	PREAH SRE	1	18	1	1	Chief	3	0	NA	NA	0	1	3	1	1	12	3	2	NV	NA
07-244	07-244-01	PREAH SRE	1	58	1	1	Unemployed	0	0	1	2	0	1	3	1	1	12	3	2	P	1
07-246	07-246-03	PREAH SRE	1	18	1	1	Unemployed	1	0	NA	NA	1	1	3	1	1	12	1	2	P	1
07-250	07-250-08	PREAH SRE	2	35	1	1	Ngo	2	0	NA	NA	0	1	3	1	1	12	1	2	NV	NA
07-250	07-250-01	PREAH SRE	2	35	1	1	Unemployed	2	0	NA	NA	0	1	3	1	1	12	3	2	P	1
07-253	07-253-01	PREAH SRE	2	50	1	1	Mecanic	1	0	NA	NA	1	1	2	1	1	12	1	2	NV	NA
07-256	07-256-03	PREAH SRE	2	35	1	1	Worker	2	0	NA	NA	0	1	3	1	1	12	3	2	NV	NA
07-261	07-261-01	PREAH SRE	1	18	1	1	Unemployed	2	0	NA	NA	1	1	3	1	1	12	3	2	NV	NA
07-320	07-320-02	PREAH SRE	2	80	1	1	Farmer	2	0	1	2	0	1	3	1	1	12	1	2	NV	NA
07-320	07-320-01	PREAH SRE	2	80	1	1	Farmer	2	0	1	2	0	1	3	1	1	12	1	2	NV	NA
07-323	07-323-01	PREAH SRE	1	45	1	1	seller	3	0	NA	NA	1	1	3	1	1	12	3	2	NV	NA
07-330	07-330-03	PREAH SRE	1	65	1	1	Farmer	0	0	NA	NA	0	1	3	1	1	12	1	2	P	1
07-340	07-340-01	PREAH SRE	1	36	1	1	Worker	2	0	NA	NA	1	1	3	1	1	12	1	2	M	3
07-357	07-357-02	PREAH SRE	2	32	1	1	Farmer	3	0	NA	NA	0	1	3	1	1	12	3	2	NV	NA
07-357	07-357-03	PREAH SRE	2	32	1	1	Farmer	3	0	NA	NA	0	1	3	1	1	12	3	2	NV	NA
07-369	07-369-02	PREAH SRE	2	37	1	1	Farmer	2	0	NA	NA	0	1	3	1	1	12	3	2	P	1
07-373	07-373-02	PREAH SRE	1	46	1	1	Farmer	1	0	NA	NA	0	1	3	1	1	12	1	2	M	3
07-374	07-374-01	PREAH SRE	2	52	1	1	Farmer	2	0	NA	NA	0	1	3	1	1	12	1	2	M	7
07-423	07-423-04	PREAH SRE	2	66	1	1	seller	1	0	NA	NA	1	1	3	1	1	12	1	2	M	3
07-424	07-424-01	PREAH SRE	1	60	1	1	seller	1	0	NA	NA	0	1	3	1	1	12	3	2	P	1
07-433	07-433-02	PREAH SRE	2	34	1	1	Farmer	2	0	NA	NA	0	0	3	1	1	12	1	2	NV	NA
07-454	07-454-02	PREAH SRE	1	63	1	1	Unemployed	2	0	NA	NA	0	1	3	1	1	12	1	2	P	1
07-454	07-454-04	PREAH SRE	1	63	1	1	Farmer	2	0	NA	NA	0	1	3	1	1	12	1	2	M	3
08-1103	08-1103-01	SNOENG KEUT	2	39	1	1	Farmer	2	0	NA	NA	0	1	3	1	1	12	1	2	M	3
08-1103	08-1103-02	SNOENG KEUT	2	39	1	1	Farmer	2	0	NA	NA	0	1	3	1	1	12	1	2	M	3
08-113	08-113-02	SNOENG KEUT	1	71	1	1	Farmer	2	0	1	2	0	1	3	1	1	12	1	2	P	1
08-160	08-160-01	SNOENG KEUT	2	29	1	1	Farmer	2	0	NA	NA	0	0	3	1	1	12	3	2	P	1
08-162	08-162-01	SNOENG KEUT	2	33	1	1	Farmer	3	2	1	1	0	0	3	1	1	12	3	2	NV	NA
08-166	08-166-01	SNOENG KEUT	2	40	1	1	Gov	1	1	1	2	0	0	3	1	1	12	1	2	P	1
08-169	08-169-01	SNOENG KEUT	1	63	1	1	Farmer	1	0	NA	NA	0	0	3	1	1	12	1	1	P	1
08-172	08-172-02	SNOENG KEUT	2	53	1	1	Farmer	0	0	NA	NA	0	1	3	1	1	12	1	2	NV	NA
08-172	08-172-03	SNOENG KEUT	2	53	1	1	seller	0	0	NA	NA	0	1	3	1	1	12	1	2	NV	NA
08-172	08-172-05	SNOENG KEUT	2	53	1	1	seller	0	0	NA	NA	0	1	3	1	1	12	1	2	NV	NA
08-175	08-175-02	SNOENG KEUT	2	26	1	1	seller	2	0	NA	NA	0	1	3	1	1	12	1	2	P	1
08-179	08-179-03	SNOENG KEUT	1	73	1	1	Unemployed	1	0	NA	NA	1	0	3	1	1	12	1	2	NV	NA
08-195	08-195-03	SNOENG KEUT	1	63	1	1	seller	1	0	NA	NA	0	1	3	1	1	12	1	2	M	4
08-234	08-234-02	SNOENG KEUT	1	45	1	1	Unemployed	1	0	NA	NA	0	0	3	1	1	12	1	2	NV	NA
08-259	08-259-03	SNOENG KEUT	1	54	1	1	seller	2	0	NA	NA	0	1	3	1	1	12	1	2	M	3
08-265	08-265-02	SNOENG KEUT	2	36	1	1	Farmer	2	0	NA	NA	0	1	3	1	1	12	3	2	NV	NA
08-266	08-266-01	SNOENG KEUT	2	52	1	1	Farmer	1	0	NA	NA	0	1	3	1	1	12	1	2	P	1
08-273	08-273-03	SNOENG KEUT	1	53	1	1	Farmer	0	0	NA	NA	1	0	3	1	1	12	1	2	M	3
08-295	08-295-02	SNOENG KEUT	1	32	1	1	Farmer	2	0	NA	NA	0	1	3	1	1	12	1	2	M	3
08-326	08-326-01	SNOENG KEUT	2	52	1	1	Farmer	2	0	NA	NA	1	1	3	1	1	12	3	2	P	1
08-384	08-384-01	SNOENG KEUT	1	78	1	1	Farmer	0	1	1	2	1	1	3	1	1	12	1	2	M	3
08-385	08-385-02	SNOENG KEUT	1	51	1	1	Unemployed	2	1	1	2	1	1	3	1	1	12	1	2	P	1
08-394	08-394-02	SNOENG KEUT	2	33	1	1	Unemployed	1	1	1	1	0	1	3	1	1	12	1	2	NV	NA
08-395	08-395-02	SNOENG KEUT	2	44	1	1	seller	6	0	NA	NA	0	1	3	1	1	12	3	2	NV	NA
08-4112	08-4112-02	SNOENG KEUT	2	28	1	1	Unemployed	3	0	NA	NA	0	0	3	1	1	12	3	2	NV	NA
08-455	08-455-01	SNOENG KEUT	2	52	1	1	Unemployed	2	1	1	1	0	1	1	1	1	12	1	2	NV	NA
08-478	08-478-02	SNOENG KEUT	2	35	1	1	Farmer	2	0	NA	NA	1	1	3	1	1	12	1	2	NV	NA
08-480	08-480-03	SNOENG KEUT	2	80	1	1	Farmer	2	0	NA	NA	0	1	3	1	1	12	1	2	M	5
08-481	08-481-02	SNOENG KEUT	2	47	1	1	Farmer	1	0	NA	NA	0	0	3	1	1	12	3	2	P	1
08-484	08-484-02	SNOENG KEUT	2	NA	1	1	Farmer	0	0	NA	NA	0	0	3	1	1	12	1	2	P	1
08-497	08-497-02	SNOENG KEUT	1	45	1	1	Unemployed	1	0	NA	NA	1	1	3	1	1	12	1	2	NV	NA
08-497	08-497-01	SNOENG KEUT	1	45	1	1	Unemployed	1	0	NA	NA	1	1	3	1	1	12	1	2	NV	NA
09-101	09-101-01	RUM CHEY	2	30	1	1	Farmer	0	0	NA	NA	0	0	3	1	1	12	3	2	NV	NA
09-101	09-101-02	RUM CHEY	2	30	1	1	Farmer	0	0	NA	NA	0	0	3	1	1	12	3	2	NV	NA
09-121	09-121-01	RUM CHEY	1	45	1	1	seller	1	0	NA	NA	0	1	3	1	1	12	1	2	M	5
09-129	09-129-01	RUM CHEY	2	37	1	1	Farmer	3	0	NA	NA	0	1	3	1	1	12	4	2	P	1
09-137	09-137-04	RUM CHEY	2	50	1	1	Unemployed	1	1	2	1	0	1	3	1	1	12	1	2	NV	NA
09-137	09-137-05	RUM CHEY	2	50	1	1	Farmer	1	1	2	1	0	1	3	1	1	12	1	2	NV	NA
09-137	09-137-01	RUM CHEY	2	50	1	1	seller	1	1	2	1	0	1	3	1	1	12	1	2	NV	NA
09-138	09-138-02	RUM CHEY	1	69	1	1	seller	2	0	NA	NA	0	0	3	1	1	12	3	2	NV	NA
09-138	09-138-01	RUM CHEY	1	69	1	1	seller	2	0	NA	NA	0	0	3	1	1	12	3	2	P	1
09-156	09-156-04	RUM CHEY	1	40	1	1	Farmer	4	0	NA	NA	0	1	3	1	1	12	1	2	P	1
09-158	09-158-06	RUM CHEY	1	62	1	1	Farmer	0	0	NA	NA	0	1	3	1	1	12	1	2	NV	NA
09-238	09-238-03	RUM CHEY	2	48	1	1	seller	3	0	NA	NA	0	1	3	1	1	12	3	2	NV	NA
09-239	09-239-01	RUM CHEY	1	81	1	1	Farmer	0	0	NA	NA	0	0	3	1	1	12	3	2	NV	NA
09-247	09-247-01	RUM CHEY	1	62	1	1	Farmer	5	0	NA	NA	1	1	3	1	1	12	1	2	NV	NA
09-262	09-262-01	RUM CHEY	2	21	1	1	Farmer	1	1	1	2	0	1	3	1	1	12	1	2	P	1
09-306	09-306-01	RUM CHEY	1	40	1	1	Farmer	0	2	1	1	0	0	3	1	1	12	3	2	P	1
09-306	09-306-10	RUM CHEY	1	40	1	1	Farmer	0	2	1	1	0	0	3	1	1	12	1	2	P	1
09-315	09-315-01	RUM CHEY	2	41	1	1	seller	0	1	1	1	0	1	3	1	1	12	3	2	NV	NA
09-328	09-328-04	RUM CHEY	1	40	1	1	Farmer	3	0	NA	NA	0	1	3	1	1	12	1	2	P	1
09-335	09-335-02	RUM CHEY	2	71	1	1	Farmer	0	0	NA	NA	0	1	3	1	1	12	3	2	P	1
09-340	09-340-01	RUM CHEY	2	18	1	1	Farmer	0	0	NA	NA	0	1	3	1	1	12	3	2	NV	NA
09-346	09-346-07	RUM CHEY	2	30	1	1	Farmer	2	0	NA	NA	0	1	3	1	1	12	3	2	M	3
09-371	09-371-04	RUM CHEY	2	58	1	1	Farmer	0	0	NA	NA	1	0	3	1	1	12	3	2	NV	NA
09-402	09-402-01	RUM CHEY	1	47	1	1	Farmer	0	0	NA	NA	0	0	3	1	1	12	1	2	NV	NA
09-406	09-406-02	RUM CHEY	2	32	1	1	Farmer	2	0	NA	NA	0	1	3	1	1	12	3	2	NV	NA
09-425	09-425-01	RUM CHEY	1	36	1	1	seller	2	0	NA	NA	0	0	3	1	1	12	3	2	NV	NA
10-102	10-102-01	BOENG PREY	2	37	1	1	Farmer	2	1	1	2	0	0	3	1	1	12	1	2	P	1
10-110	10-110-02	BOENG PREY	2	47	1	1	Farmer	1	0	NA	NA	0	0	3	1	1	12	3	2	M	3
10-1123	10-1123-03	BOENG PREY	1	73	1	1	Farmer	0	0	NA	NA	0	0	3	1	1	12	1	2	NV	NA
10-118	10-118-02	BOENG PREY	1	59	1	1	Farmer	1	0	NA	NA	0	1	3	1	1	12	3	2	P	1
10-160	10-160-03	BOENG PREY	1	58	1	1	seller	0	0	NA	NA	0	0	3	1	1	12	1	2	M	4
10-180	10-180-01	BOENG PREY	2	31	1	1	Farmer	3	0	NA	NA	0	1	3	1	1	12	3	2	M	7
10-183	10-183-04	BOENG PREY	2	30	1	1	Farmer	1	0	NA	NA	0	1	3	1	1	12	3	2	NV	NA
10-183	10-183-05	BOENG PREY	2	30	1	1	Farmer	1	0	NA	NA	0	1	3	1	1	12	3	2	NV	NA
10-210	10-210-01	BOENG PREY	1	31	1	1	Gov	1	0	1	1	1	1	3	1	1	12	2	2	NV	NA
10-2118	10-2118-02	BOENG PREY	1	59	1	1	Unemployed	0	0	NA	NA	0	0	3	1	1	12	3	2	M	3
10-2122	10-2122-03	BOENG PREY	2	31	1	1	Unemployed	3	0	NA	NA	1	1	3	1	1	12	3	2	P	1
10-2136	10-2136-04	BOENG PREY	2	52	1	1	Farmer	2	0	1	1	1	0	3	1	1	12	1	2	P	1
10-2140	10-2140-01	BOENG PREY	1	33	1	1	Farmer	3	0	NA	NA	0	1	3	1	1	12	3	2	NV	NA
10-219	10-219-01	BOENG PREY	1	72	1	1	Farmer	4	0	NA	NA	1	1	3	1	1	12	3	2	NV	NA
10-220	10-220-01	BOENG PREY	1	52	1	1	Gov	1	0	NA	NA	0	1	3	1	1	12	3	2	P	1
10-240	10-240-01	BOENG PREY	2	35	1	1	Farmer	2	0	NA	NA	0	1	3	1	1	12	3	2	M	3
10-240	10-240-03	BOENG PREY	2	35	1	1	Farmer	2	0	NA	NA	0	1	3	1	1	12	3	2	P	1
10-242	10-242-01	BOENG PREY	2	18	1	1	Farmer	0	0	NA	NA	1	1	3	1	1	12	3	2	NV	NA
10-253	10-253-01	BOENG PREY	2	55	1	1	Farmer	0	0	NA	NA	0	1	2	1	1	12	3	2	P	1
10-253	10-253-02	BOENG PREY	2	55	1	1	Farmer	0	0	NA	NA	0	1	2	1	1	12	3	2	NV	NA
10-253	10-253-03	BOENG PREY	2	55	1	1	Farmer	0	0	NA	NA	0	1	2	1	1	12	3	2	P	1
10-269	10-269-01	BOENG PREY	2	28	1	1	Farmer	4	0	NA	NA	0	0	3	1	1	12	3	2	NV	NA
10-276	10-276-01	BOENG PREY	2	57	1	1	Farmer	0	0	NA	NA	0	1	3	1	1	12	3	2	M	4
10-277	10-277-02	BOENG PREY	1	71	1	1	Farmer	1	0	1	2	0	1	3	1	1	12	3	2	M	7
10-284	10-284-02	BOENG PREY	2	78	1	1	Farmer	0	0	NA	NA	0	0	3	1	1	12	3	2	P	1
10-310	10-310-01	BOENG PREY	1	41	1	1	Farmer	1	0	NA	NA	1	1	3	1	1	12	3	2	M	3
10-3113	10-3113-01	BOENG PREY	1	41	1	1	Farmer	1	0	NA	NA	0	0	3	1	1	12	3	2	P	1
10-313	10-313-02	BOENG PREY	2	48	1	1	Farmer	2	0	NA	NA	1	1	3	1	1	12	1	2	P	1
10-334	10-334-02	BOENG PREY	1	52	1	1	Farmer	0	0	NA	NA	0	0	3	1	1	12	1	2	P	1
10-334	10-334-01	BOENG PREY	1	52	1	1	Farmer	0	0	NA	NA	0	0	3	1	1	12	1	2	M	3
10-360	10-360-01	BOENG PREY	2	32	1	1	Farmer	1	0	NA	NA	1	1	3	1	1	12	3	2	P	1
10-4124	10-4124-02	BOENG PREY	1	29	1	1	Worker	3	0	NA	NA	1	1	3	1	1	12	1	2	NV	NA
10-420	10-420-01	BOENG PREY	2	26	1	1	seller	1	0	NA	NA	0	1	3	1	1	12	3	2	NV	NA
10-422	10-422-02	BOENG PREY	1	68	1	1	Farmer	0	0	NA	NA	1	0	3	1	1	12	1	2	M	3
10-448	10-448-03	BOENG PREY	2	39	1	1	Farmer	1	0	NA	NA	1	0	3	1	1	12	3	2	NV	NA
10-471	10-471-01	SNOENG KEUT	2	43	1	1	Farmer	1	0	NA	NA	0	0	3	1	1	12	1	2	NV	NA
10-471	10-471-02	SNOENG KEUT	2	43	1	1	Farmer	1	0	NA	NA	0	0	3	1	1	12	1	2	M	3
10-475	10-475-01	BOENG PREY	2	35	1	1	Farmer	3	1	2	1	1	1	3	1	1	12	3	2	NV	NA
10-476	10-476-01	BOENG PREY	1	36	1	1	Farmer	3	0	NA	NA	0	1	3	1	1	12	3	2	NV	NA
10-482	10-482-01	BOENG PREY	1	50	1	1	Farmer	1	0	NA	NA	0	1	3	1	1	12	1	2	P	1
10-488	10-488-01	BOENG PREY	1	60	1	1	Farmer	2	0	NA	NA	0	1	3	1	1	12	1	2	P	1
10-491	10-491-01	BOENG PREY	1	46	1	1	Farmer	1	0	NA	NA	0	0	3	1	1	12	3	2	NV	NA
01-201	01-201-02	KAMPANG LECH	2	50	1	1	Farmer	0	0	NA	NA	0	1	3	1	2	12	1	2	P	1
01-305	01-305-01	KAMPANG LECH	1	35	1	1	Farmer	1	0	NA	NA	0	1	3	1	2	12	1	2	M	3
01-308	01-308-01	KAMPANG LECH	1	24	1	1	Farmer	1	1	1	2	0	1	3	1	2	12	3	2	M	3
01-418	01-418-01	KAMPANG LECH	1	27	1	1	seller	1	0	NA	NA	1	1	3	1	2	12	3	2	P	1
01-420	01-420-01	KAMPANG LECH	1	33	1	1	seller	0	0	NA	NA	1	0	3	1	2	12	2	2	P	1
01-430	01-430-01	KAMPANG LECH	2	49	1	1	Farmer	2	0	NA	NA	1	0	1	1	2	12	3	2	M	2
02-108	02-108-02	SVAY PRAKEAB	1	68	1	1	Farmer	0	0	NA	NA	0	0	3	1	2	12	1	2	P	1
02-142	02-142-02	SVAY PRAKEAB	2	42	1	1	seller	2	0	1	1	0	0	3	1	2	12	3	2	P	1
02-212	02-212-01	SVAY PRAKEAB	1	54	1	1	Farmer	2	1	1	1	1	0	3	1	2	12	3	1	NV	NA
02-271	02-271-01	SVAY PRAKEAB	2	57	1	1	Gov	0	0	NA	NA	0	1	3	1	2	12	3	2	M	4
02-301	02-301-04	SVAY PRAKEAB	1	32	1	1	Gov	3	0	NA	NA	1	1	3	1	2	12	1	2	M	3
02-326	02-326-02	SVAY PRAKEAB	1	34	1	1	Farmer	2	0	NA	NA	0	1	3	1	2	12	3	2	M	6
02-327	02-327-04	SVAY PRAKEAB	1	56	1	1	Farmer	1	0	NA	NA	0	1	3	1	2	12	1	2	M	6
02-404	02-404-01	SVAY PRAKEAB	2	18	1	1	Farmer	1	0	NA	NA	0	0	1	1	2	12	3	3	P	1
02-405	02-405-06	SVAY PRAKEAB	1	56	1	1	seller	0	0	NA	NA	0	0	3	1	2	12	1	3	M	6
02-405	02-405-09	SVAY PRAKEAB	1	56	1	1	seller	0	0	NA	NA	0	0	3	1	2	12	1	3	P	1
02-415	02-415-01	SVAY PRAKEAB	2	36	1	1	Farmer	2	0	NA	NA	0	0	3	1	2	12	1	2	P	1
03-116	03-116-04	ANNA CHIT	2	25	1	1	Farmer	2	0	NA	NA	0	1	3	1	2	12	3	2	P	1
03-116	03-116-01	ANNA CHIT	2	25	1	1	Farmer	2	0	NA	NA	0	1	3	1	2	12	3	2	NV	NA
03-116	03-116-02	ANNA CHIT	2	25	1	1	Farmer	2	0	NA	NA	0	1	3	1	2	12	3	2	P	1
03-120	03-120-01	ANNA CHIT	2	63	1	1	Farmer	5	0	NA	NA	0	0	3	1	2	12	3	2	P	1
03-227	03-227-01	ANNA CHIT	2	65	1	1	Farmer	6	0	NA	NA	0	1	3	1	2	12	3	2	P	1
03-241	03-241-01	ANNA CHIT	2	41	1	1	Farmer	2	0	NA	NA	0	1	3	1	2	12	3	2	NV	NA
03-260	03-260-01	ANNA CHIT	2	32	1	1	Farmer	1	0	NA	NA	1	1	3	1	2	12	1	2	NV	NA
03-268	03-268-01	ANNA CHIT	1	44	1	1	Farmer	1	0	NA	NA	0	1	3	1	2	12	3	2	NV	NA
03-268	03-268-03	ANNA CHIT	1	44	1	1	Farmer	1	0	NA	NA	0	1	3	1	2	12	3	2	M	5
03-318	03-318-01	ANNA CHIT	1	55	1	1	Gov	0	0	NA	NA	0	1	3	1	2	12	3	2	M	3
03-336	03-336-03	ANNA CHIT	1	53	1	1	seller	1	0	NA	NA	0	1	3	1	2	12	1	2	NV	NA
03-340	03-340-01	ANNA CHIT	1	53	1	1	Farmer	1	0	NA	NA	1	1	3	1	2	12	1	2	NV	NA
03-435	03-435-02	ANNA CHIT	2	48	1	1	Farmer	4	1	1	1	0	1	3	1	2	12	3	2	NV	NA
03-442	03-442-02	ANNA CHIT	2	43	1	1	Farmer	2	1	2	1	1	1	3	1	2	12	3	2	NV	NA
03-442	03-442-01	ANNA CHIT	2	43	1	1	Farmer	2	1	2	1	1	1	3	1	2	12	3	2	NV	NA
03-445	03-445-01	ANNA CHIT	1	39	1	1	Farmer	6	0	NA	NA	0	0	3	1	2	12	3	2	P	1
03-457	03-457-04	ANNA CHIT	2	53	1	1	Unemployed	1	1	1	2	0	1	3	1	2	12	1	2	NV	NA
03-457	03-457-03	ANNA CHIT	2	53	1	1	Unemployed	1	1	1	2	0	1	3	1	2	12	1	2	NV	NA
04-202	04-202-01	KHNA	2	45	1	1	seller	4	0	1	2	1	1	3	1	2	12	3	2	P	1
04-211	04-211-01	KHNA	1	51	1	1	Unemployed	2	0	NA	NA	1	1	3	1	2	12	1	2	P	1
04-259	04-259-01	KHNA	2	47	1	1	seller	1	1	1	2	0	1	3	1	2	12	3	2	NV	NA
04-316	04-316-01	KHNA	2	39	1	1	seller	2	0	NA	NA	0	1	3	1	2	12	3	2	M	3
04-361	04-361-02	KHNA	2	40	1	1	Farmer	1	0	NA	NA	0	0	3	1	2	12	1	2	P	1
04-445	04-445-01	KHNA	2	43	1	2	Unemployed	2	0	1	1	0	1	3	1	2	12	3	2	NV	NA
05-207	05-207-02	CHHEU TEAL	2	73	1	1	seller	5	0	NA	NA	0	1	3	1	2	12	1	2	NV	NA
05-214	05-214-03	CHHEU TEAL	1	47	1	1	seller	0	0	NA	NA	0	0	3	1	2	12	1	2	P	1
05-223	05-223-01	CHHEU TEAL	2	56	1	1	Farmer	0	0	NA	NA	0	0	3	1	2	12	1	2	P	1
05-228	05-228-03	CHHEU TEAL	1	80	1	1	Gov	3	0	NA	NA	0	0	3	1	2	12	1	2	P	1
05-228	05-228-04	CHHEU TEAL	1	80	1	1	Gov	3	0	NA	NA	0	0	3	1	2	12	1	2	P	1
05-228	05-228-02	CHHEU TEAL	1	80	1	1	Farmer	3	0	NA	NA	0	0	3	1	2	12	1	2	P	1
05-252	05-252-01	CHHEU TEAL	2	45	1	1	Farmer	2	0	NA	NA	0	1	3	1	2	12	3	2	NV	NA
05-331	05-331-02	CHHEU TEAL	1	53	1	1	Farmer	2	0	2	1	0	0	3	1	2	12	3	1	P	1
05-406	05-406-01	CHHEU TEAL	1	60	1	1	Unemployed	0	0	NA	NA	0	1	3	1	2	12	3	1	NV	NA
05-425	05-425-01	CHHEU TEAL	1	31	1	1	Gov	4	0	NA	NA	0	1	3	1	2	12	3	2	P	1
05-449	05-449-03	CHHEU TEAL	2	25	1	1	Farmer	3	0	2	2	1	1	3	1	2	12	1	2	NV	NA
06-103	06-103-03	SNOENG LECH	1	60	1	1	Farmer	3	1	1	1	0	0	3	1	2	12	3	3	P	1
06-209	06-209-01	SNOENG LECH	2	57	1	1	Farmer	0	0	NA	NA	0	0	3	1	2	12	1	2	P	1
06-222	06-222-01	SNOENG LECH	2	57	1	1	Farmer	0	1	2	2	0	0	3	1	2	12	3	2	P	1
06-266	06-266-01	SNOENG LECH	2	47	1	1	seller	2	0	NA	NA	0	1	3	1	2	12	3	2	NV	NA
06-346	06-346-01	SNOENG LECH	2	24	1	1	Farmer	2	0	NA	NA	0	1	3	1	2	12	1	2	P	1
06-361	06-361-03	SNOENG LECH	1	52	1	1	Farmer	1	0	NA	NA	1	1	3	1	2	12	2	2	P	1
06-364	06-364-02	SNOENG LECH	1	73	1	1	Farmer	0	0	NA	NA	0	0	3	1	2	12	1	2	P	1
06-411	06-411-02	SNOENG LECH	1	64	1	1	Farmer	0	0	NA	NA	0	1	3	1	2	12	3	3	P	1
07-108	07-108-02	PREAH SRE	2	59	1	1	Farmer	2	0	NA	NA	0	1	3	1	2	12	1	2	M	3
07-114	07-114-02	PREAH SRE	1	54	1	1	Farmer	1	0	NA	NA	0	0	3	1	2	12	3	2	P	1
07-114	07-114-01	PREAH SRE	1	54	1	1	Farmer	1	0	NA	NA	0	0	3	1	2	12	3	2	M	4
07-139	07-139-01	PREAH SRE	2	36	1	1	Farmer	1	0	NA	NA	0	1	3	1	2	12	1	2	P	1
07-142	07-142-02	PREAH SRE	2	46	1	1	Farmer	2	0	NA	NA	0	1	3	1	2	12	3	2	P	1
07-146	07-146-03	PREAH SRE	1	57	1	1	seller	1	1	1	2	0	1	3	1	2	12	1	2	NV	NA
07-148	07-148-01	PREAH SRE	2	57	1	1	Farmer	4	0	NA	NA	0	1	3	1	2	12	3	2	P	1
07-153	07-153-01	PREAH SRE	1	52	1	1	Farmer	1	0	NA	NA	0	1	3	1	2	12	3	2	P	1
07-158	07-158-01	PREAH SRE	1	54	1	1	Farmer	1	0	NA	NA	0	1	3	1	2	12	2	2	M	4
07-168	07-168-01	PREAH SRE	1	77	1	1	Farmer	0	0	NA	NA	0	1	3	1	2	12	3	2	NV	NA
07-170	07-170-01	PREAH SRE	2	53	1	1	Farmer	1	0	NA	NA	1	0	3	1	2	12	3	2	P	1
07-203	07-203-04	PREAH SRE	2	43	1	1	seller	0	0	1	2	0	1	3	1	2	12	1	2	NV	NA
07-217	07-217-01	PREAH SRE	2	49	1	1	Farmer	1	0	NA	NA	1	1	3	1	2	12	1	2	P	1
07-228	07-228-02	PREAH SRE	2	60	1	1	Farmer	4	1	1	2	0	1	3	1	2	12	3	2	NV	NA
07-252	07-252-03	PREAH SRE	2	60	1	1	Farmer	2	0	NA	NA	0	1	3	1	2	12	3	2	NV	NA
07-253	07-253-02	PREAH SRE	2	50	1	1	Worker	1	0	NA	NA	1	1	2	1	2	12	1	2	NV	NA
07-268	07-268-02	PREAH SRE	2	62	1	1	Worker	0	0	NA	NA	1	1	3	1	2	12	3	2	NV	NA
07-308	07-308-01	PREAH SRE	1	26	1	1	seller	3	0	NA	NA	0	1	3	1	2	12	2	2	NV	NA
07-340	07-340-02	PREAH SRE	1	36	1	1	Worker	2	0	NA	NA	1	1	3	1	2	12	1	2	P	1
07-357	07-357-01	PREAH SRE	2	32	1	1	Farmer	3	0	NA	NA	0	1	3	1	2	12	3	2	NV	NA
07-414	07-414-02	PREAH SRE	2	41	1	1	seller	3	1	1	2	0	1	3	1	2	12	1	2	NV	NA
07-426	07-426-01	PREAH SRE	2	48	1	1	seller	1	0	NA	NA	1	0	3	1	2	12	2	2	M	4
07-445	07-445-01	PREAH SRE	2	68	1	1	Farmer	6	1	2	1	0	1	3	1	2	12	3	2	NV	NA
07-468	07-468-01	PREAH SRE	2	88	1	1	seller	0	0	NA	NA	1	1	3	1	2	12	3	2	P	1
08-144	08-144-02	SNOENG KEUT	2	56	1	1	seller	1	0	NA	NA	0	0	3	1	2	12	1	2	NV	NA
08-172	08-172-04	SNOENG KEUT	2	53	1	1	Farmer	0	0	NA	NA	0	1	3	1	2	12	1	2	P	1
08-179	08-179-05	SNOENG KEUT	1	73	1	1	Unemployed	1	0	NA	NA	1	0	3	1	2	12	1	2	NV	NA
08-179	08-179-04	SNOENG KEUT	1	73	1	1	Farmer	1	0	NA	NA	1	0	3	1	2	12	1	2	NV	NA
08-183	08-183-03	SNOENG KEUT	2	39	1	1	Farmer	2	0	NA	NA	0	1	3	1	2	12	1	2	P	1
08-183	08-183-04	SNOENG KEUT	2	39	1	1	Gov	2	0	NA	NA	0	1	3	1	2	12	1	2	M	3
08-190	08-190-01	SNOENG KEUT	1	46	1	1	Farmer	1	0	NA	NA	0	1	3	1	2	12	1	2	M	3
08-265	08-265-01	SNOENG KEUT	2	36	1	1	seller	2	0	NA	NA	0	1	3	1	2	12	3	2	NV	NA
08-268	08-268-01	SNOENG KEUT	1	52	1	1	Farmer	5	0	NA	NA	0	0	3	1	2	12	2	2	P	1
08-278	08-278-02	SNOENG KEUT	2	45	1	1	Farmer	1	0	NA	NA	0	1	3	1	2	12	1	2	P	1
08-282	08-282-02	SNOENG KEUT	2	67	1	1	seller	2	0	1	2	1	1	3	1	2	12	1	2	P	1
08-287	08-287-01	SNOENG KEUT	2	45	1	1	Farmer	1	1	1	2	0	1	3	1	2	12	3	2	P	1
08-293	08-293-03	SNOENG KEUT	2	19	1	1	Farmer	3	1	2	1	0	0	3	1	2	12	3	2	P	1
08-308	08-308-01	SNOENG KEUT	2	77	1	1	Farmer	2	0	NA	NA	0	0	3	1	2	12	1	2	NV	NA
08-313	08-313-02	SNOENG KEUT	2	62	1	1	Farmer	1	0	NA	NA	0	1	3	1	2	12	1	2	NV	NA
08-404	08-404-05	SNOENG KEUT	1	66	1	1	Unemployed	3	0	NA	NA	1	1	3	1	2	12	1	2	P	1
08-4101	08-4101-03	SNOENG KEUT	2	27	1	1	Unemployed	3	2	1	2	1	1	3	1	2	12	1	2	P	1
08-4103	08-4103-02	SNOENG KEUT	2	32	1	1	Farmer	3	0	NA	NA	1	1	3	1	2	12	3	2	M	4
08-418	08-418-01	SNOENG KEUT	2	68	1	1	Unemployed	0	0	NA	NA	0	1	3	1	2	12	3	2	M	6
08-453	08-453-02	SNOENG KEUT	2	43	1	1	Farmer	3	0	NA	NA	0	1	3	1	2	12	1	2	NV	NA
08-454	08-454-03	SNOENG KEUT	1	45	1	1	Farmer	2	0	NA	NA	0	0	3	1	2	12	3	2	NV	NA
09-110	09-110-01	RUM CHEY	2	55	1	1	Unemployed	0	1	1	2	0	0	3	1	2	12	3	2	P	1
09-126	09-126-01	RUM CHEY	2	30	1	1	Farmer	1	0	NA	NA	0	1	3	1	2	12	3	2	NV	NA
09-133	09-133-01	RUM CHEY	2	52	1	1	Farmer	2	0	NA	NA	0	0	3	1	2	12	3	2	M	4
09-137	09-137-08	RUM CHEY	2	50	1	1	seller	1	1	2	1	0	1	3	1	2	12	1	2	NV	NA
09-137	09-137-09	RUM CHEY	2	50	1	1	Farmer	1	1	2	1	0	1	3	1	2	12	1	2	NV	NA
09-137	09-137-07	RUM CHEY	2	50	1	1	Farmer	1	1	2	1	0	1	3	1	2	12	1	2	NV	NA
09-137	09-137-06	RUM CHEY	2	50	1	1	Farmer	1	1	2	1	0	1	3	1	2	12	1	2	P	1
09-137	09-137-03	RUM CHEY	2	50	1	1	seller	1	1	2	1	0	1	3	1	2	12	1	2	NV	NA
09-158	09-158-05	RUM CHEY	1	62	1	1	Farmer	0	0	NA	NA	0	1	3	1	2	12	1	2	M	3
09-209	09-209-01	RUM CHEY	2	27	1	1	Farmer	0	0	NA	NA	0	0	3	1	2	12	2	2	P	1
09-224	09-224-02	RUM CHEY	2	48	1	1	seller	3	0	NA	NA	0	0	3	1	2	12	1	2	P	1
09-224	09-224-01	RUM CHEY	2	48	1	1	seller	3	0	NA	NA	0	0	3	1	2	12	1	2	P	1
09-239	09-239-02	RUM CHEY	1	81	1	1	seller	0	0	NA	NA	0	0	3	1	2	12	3	2	NV	NA
09-246	09-246-01	RUM CHEY	2	50	1	1	Farmer	0	0	NA	NA	0	0	3	1	2	12	3	2	M	7
09-270	09-270-03	RUM CHEY	2	40	1	1	Farmer	3	0	1	2	0	1	3	1	2	12	3	2	P	1
09-306	09-306-07	RUM CHEY	1	40	1	1	Farmer	0	2	1	1	0	0	3	1	2	12	1	2	P	1
09-403	09-403-01	RUM CHEY	2	55	1	1	Farmer	0	0	NA	NA	0	1	3	1	2	12	3	2	P	1
09-413	09-413-01	RUM CHEY	2	51	1	1	Farmer	3	0	NA	NA	0	1	3	1	2	12	3	2	P	1
09-420	09-420-04	RUM CHEY	2	30	1	1	seller	2	0	NA	NA	0	1	3	1	2	12	3	2	M	4
09-452	09-452-01	RUM CHEY	1	35	1	1	Farmer	3	0	NA	NA	1	1	3	1	2	12	1	2	NV	NA
10-106	10-106-01	BOENG PREY	2	57	1	1	Farmer	1	0	NA	NA	0	0	3	1	2	12	1	2	P	1
10-106	10-106-02	BOENG PREY	2	57	1	1	Farmer	1	0	NA	NA	0	0	3	1	2	12	1	2	M	3
10-151	10-151-01	BOENG PREY	1	55	1	1	Unemployed	3	0	NA	NA	0	1	3	1	2	12	1	2	P	1
10-151	10-151-02	BOENG PREY	1	55	1	1	Unemployed	3	0	NA	NA	0	1	3	1	2	12	1	2	M	2
10-157	10-157-01	BOENG PREY	1	46	1	1	Unemployed	1	0	NA	NA	0	1	3	1	2	12	1	2	M	3
10-159	10-159-03	BOENG PREY	1	49	1	1	Farmer	3	0	NA	NA	0	0	3	1	2	12	1	2	NV	NA
10-159	10-159-04	BOENG PREY	1	49	1	1	seller	3	0	NA	NA	0	0	3	1	2	12	1	2	NV	NA
10-159	10-159-07	BOENG PREY	1	49	1	1	seller	3	0	NA	NA	0	0	3	1	2	12	1	2	M	6
10-160	10-160-02	BOENG PREY	1	58	1	1	Farmer	0	0	NA	NA	0	0	3	1	2	12	1	2	M	4
10-2103	10-2103-02	BOENG PREY	2	36	1	1	Farmer	2	1	2	9	0	1	3	1	2	12	3	2	NV	NA
10-2122	10-2122-04	BOENG PREY	2	31	1	1	Farmer	3	0	NA	NA	1	1	3	1	2	12	4	2	P	1
10-2133	10-2133-02	BOENG PREY	2	33	1	1	Farmer	2	0	NA	NA	1	0	3	1	2	12	1	2	NV	NA
10-214	10-214-01	BOENG PREY	2	42	1	1	Worker	2	0	NA	NA	0	1	3	1	2	12	3	2	P	1
10-220	10-220-02	BOENG PREY	1	52	1	1	Gov	1	0	NA	NA	0	1	3	1	2	12	3	2	P	1
10-273	10-273-02	BOENG PREY	2	28	1	1	Farmer	2	0	NA	NA	1	1	3	1	2	12	4	2	M	3
10-282	10-282-04	BOENG PREY	2	34	1	1	Farmer	2	0	NA	NA	1	0	3	1	2	12	1	2	NV	NA
10-292	10-292-04	BOENG PREY	2	38	1	1	Farmer	2	1	1	1	1	0	3	1	2	12	1	2	P	1
10-3113	10-3113-04	BOENG PREY	1	41	1	1	Farmer	1	0	NA	NA	0	0	3	1	2	12	3	2	P	1
10-356	10-356-01	BOENG PREY	1	36	1	1	Farmer	3	0	NA	NA	0	1	3	1	2	12	3	2	P	1
10-379	10-379-02	BOENG PREY	1	21	1	1	Unemployed	1	0	NA	NA	0	1	3	1	2	12	3	2	NV	NA
10-435	10-435-02	BOENG PREY	2	40	1	1	Farmer	2	0	NA	NA	1	1	3	1	2	12	1	2	M	3
10-435	10-435-01	BOENG PREY	2	40	1	1	Farmer	2	0	NA	NA	1	1	3	1	2	12	1	2	NV	NA
10-440	10-440-03	BOENG PREY	2	62	1	1	Farmer	0	0	NA	NA	1	0	3	1	2	12	3	2	NV	NA
10-442	10-442-01	BOENG PREY	2	64	1	1	Farmer	4	0	NA	NA	0	1	3	1	2	12	1	2	P	1
10-470	10-470-01	SNOENG KEUT	1	25	1	1	Farmer	0	0	NA	NA	0	1	3	1	2	12	1	2	NV	NA
10-471	10-471-03	SNOENG KEUT	2	43	1	1	Farmer	1	0	NA	NA	0	0	3	1	2	12	1	2	P	1
10-478	10-478-01	BOENG PREY	2	46	1	1	Farmer	2	0	NA	NA	1	1	3	1	2	12	3	2	M	5
06-122	06-122-01	SNOENG LECH	2	60	1	1	Farmer	0	0	NA	NA	0	0	3	1	1	13	1	2	NV	NA
08-170	08-170-02	SNOENG KEUT	2	43	1	1	Farmer	3	0	NA	NA	1	0	3	1	1	14	1	2	M	3
05-307	05-307-01	CHHEU TEAL	1	78	1	1	Farmer	0	0	NA	NA	0	0	3	1	1	15	3	2	M	3
03-266	03-266-01	ANNA CHIT	2	24	1	1	Farmer	3	1	2	1	0	0	3	1	1	16	4	2	P	1
03-304	03-304-01	ANNA CHIT	1	34	1	1	Farmer	2	0	NA	NA	0	1	3	1	1	16	3	2	NV	NA
03-265	03-265-02	ANNA CHIT	2	18	1	1	Farmer	1	0	NA	NA	0	0	3	1	2	16	4	2	NV	NA
03-265	03-265-01	ANNA CHIT	2	18	1	1	Farmer	1	0	NA	NA	0	0	3	1	2	16	4	2	P	1
03-303	03-303-02	ANNA CHIT	1	61	1	1	Farmer	1	1	1	1	0	0	3	1	2	16	3	2	P	1
03-313	03-313-04	ANNA CHIT	2	50	1	1	Farmer	3	0	NA	NA	0	1	3	1	2	16	1	2	NV	NA
04-259	04-259-02	KHNA	2	47	1	1	Unemployed	1	1	1	2	0	1	3	1	1	17	3	2	P	1
04-237	04-237-02	KHNA	1	54	1	1	Unemployed	0	0	NA	NA	0	0	3	1	2	17	1	2	P	1
04-243	04-243-02	KHNA	2	39	1	1	Gov	2	0	NA	NA	0	0	1	1	2	17	1	2	NV	NA
04-243	04-243-03	KHNA	2	39	1	1	Gov	2	0	NA	NA	0	0	1	1	2	17	1	2	P	1
01-107	01-107-02	KAMPANG LECH	1	22	1	1	Worker	0	0	NA	NA	0	1	3	1	1	18	3	2	M	7
01-107	01-107-03	KAMPANG LECH	1	22	1	1	Farmer	0	0	NA	NA	0	1	3	1	1	18	3	2	NV	NA
01-401	01-401-01	KAMPANG LECH	1	49	1	1	Farmer	2	0	NA	NA	0	1	1	1	1	18	1	2	NV	NA
01-401	01-401-03	KAMPANG LECH	1	49	1	1	Mecanic	2	0	NA	NA	0	1	1	1	1	18	1	2	P	1
03-129	03-129-03	ANNA CHIT	2	48	1	1	Farmer	2	1	1	2	0	1	3	1	1	18	3	2	P	1
03-132	03-132-01	ANNA CHIT	1	55	1	1	Farmer	0	0	NA	NA	0	1	3	1	1	18	3	2	M	3
03-230	03-230-01	ANNA CHIT	2	31	1	1	Farmer	0	0	NA	NA	0	0	3	1	1	18	3	2	P	1
04-323	04-323-01	KHNA	1	63	1	1	Farmer	1	0	NA	NA	0	0	3	1	1	18	1	2	P	1
04-330	04-330-02	KHNA	1	54	1	1	Farmer	1	0	NA	NA	0	1	3	1	1	18	1	2	P	1
04-418	04-418-02	KHNA	2	27	1	1	Gov	2	0	NA	NA	0	1	3	1	1	18	3	2	P	1
04-435	04-435-01	KHNA	2	45	1	1	Farmer	1	0	NA	NA	0	1	3	1	1	18	1	2	P	1
05-426	05-426-01	CHHEU TEAL	1	70	1	1	Gov	3	0	NA	NA	0	1	3	1	1	18	1	2	P	1
06-123	06-123-03	SNOENG LECH	2	39	1	1	Farmer	2	1	2	2	0	0	3	1	1	18	3	2	P	1
06-211	06-211-02	SNOENG LECH	2	26	1	1	Farmer	4	0	NA	NA	0	1	3	1	1	18	2	2	P	1
06-263	06-263-01	SNOENG LECH	2	35	1	1	Farmer	4	0	NA	NA	0	1	3	1	1	18	3	2	P	1
07-208	07-208-02	PREAH SRE	2	53	1	1	seller	0	0	NA	NA	0	1	3	1	1	18	1	2	NV	NA
07-208	07-208-01	PREAH SRE	2	53	1	1	Worker	0	0	NA	NA	0	1	3	1	1	18	1	2	P	1
07-227	07-227-01	PREAH SRE	1	34	1	1	Farmer	2	1	2	2	1	1	3	1	1	18	3	2	P	1
07-240	07-240-01	PREAH SRE	2	50	1	1	Worker	2	1	1	2	1	1	3	1	1	18	3	2	P	1
07-272	07-272-03	PREAH SRE	2	58	1	1	Gov	3	0	NA	NA	1	1	3	1	1	18	1	2	P	1
07-346	07-346-02	PREAH SRE	1	48	1	1	seller	1	0	NA	NA	0	1	3	1	1	18	3	2	M	5
07-351	07-351-02	PREAH SRE	1	40	1	1	seller	1	0	NA	NA	0	1	3	1	1	18	3	2	NV	NA
07-352	07-352-03	PREAH SRE	1	37	1	1	Farmer	0	0	NA	NA	0	1	3	1	1	18	1	2	P	1
07-360	07-360-01	PREAH SRE	1	33	1	1	Farmer	2	0	NA	NA	0	1	3	1	1	18	3	2	NV	NA
08-159	08-159-01	SNOENG KEUT	2	45	1	1	Farmer	4	0	NA	NA	0	1	3	1	1	18	3	2	M	5
08-246	08-246-01	SNOENG KEUT	1	74	1	1	Farmer	0	1	1	2	0	0	3	1	1	18	1	2	NV	NA
08-293	08-293-02	SNOENG KEUT	2	19	1	1	Farmer	3	1	2	1	0	0	3	1	1	18	1	2	P	1
08-347	08-347-01	SNOENG KEUT	1	50	1	1	Farmer	NA	NA	NA	NA	NA	NA	NA	1	1	18	3	3	M	7
08-370	08-370-03	SNOENG KEUT	2	59	1	1	Unemployed	1	1	1	2	0	1	3	1	1	18	1	2	NV	NA
09-123	09-123-01	RUM CHEY	2	29	1	1	seller	1	0	NA	NA	0	0	3	1	1	18	3	2	NV	NA
09-158	09-158-01	RUM CHEY	1	62	1	1	Worker	0	0	NA	NA	0	1	3	1	1	18	3	2	P	1
09-161	09-161-03	RUM CHEY	2	57	1	1	Farmer	0	0	NA	NA	0	1	3	1	1	18	3	2	NV	NA
09-170	09-170-01	RUM CHEY	2	43	1	1	Farmer	0	1	1	2	0	0	3	1	1	18	3	2	NV	NA
09-302	09-302-02	RUM CHEY	1	27	1	1	Farmer	0	0	NA	NA	0	1	3	1	1	18	3	2	P	1
09-362	09-362-01	RUM CHEY	2	27	1	1	Farmer	3	0	NA	NA	0	0	3	1	1	18	1	2	M	3
09-367	09-367-02	RUM CHEY	2	21	1	1	Farmer	0	1	1	1	0	1	3	1	1	18	1	2	NV	NA
09-367	09-367-01	RUM CHEY	2	21	1	1	Farmer	0	1	1	1	0	1	3	1	1	18	1	2	P	1
10-113	10-113-01	BOENG PREY	1	33	1	1	Farmer	1	1	1	2	0	0	3	1	1	18	3	2	M	3
10-122	10-122-01	BOENG PREY	1	36	1	1	Farmer	1	0	NA	NA	0	1	3	1	1	18	3	2	P	1
10-131	10-131-04	BOENG PREY	2	55	1	1	Farmer	2	0	NA	NA	0	1	3	1	1	18	1	2	P	1
10-198	10-198-01	BOENG PREY	1	50	1	1	Farmer	0	0	NA	NA	0	1	3	1	1	18	1	2	P	1
10-2137	10-2137-01	BOENG PREY	2	58	1	1	Worker	0	0	NA	NA	0	1	3	1	1	18	1	2	P	1
10-245	10-245-01	BOENG PREY	1	69	1	1	Farmer	2	0	NA	NA	0	0	3	1	1	18	1	2	NV	NA
10-254	10-254-01	BOENG PREY	2	66	1	1	Farmer	0	0	NA	NA	1	0	3	1	1	18	3	2	P	1
10-282	10-282-02	BOENG PREY	2	34	1	1	Farmer	2	0	NA	NA	1	0	3	1	1	18	2	2	P	1
10-328	10-328-01	BOENG PREY	1	26	1	1	seller	0	0	NA	NA	0	0	3	1	1	18	2	2	NV	NA
10-444	10-444-01	BOENG PREY	2	49	1	1	Farmer	0	0	NA	NA	1	1	3	1	1	18	3	2	NV	NA
02-153	02-153-04	SVAY PRAKEAB	1	36	1	1	Farmer	2	0	NA	NA	0	1	3	1	2	18	3	2	P	1
02-262	02-262-03	SVAY PRAKEAB	1	68	1	1	Farmer	1	0	NA	NA	0	0	3	1	2	18	3	2	NV	NA
02-317	02-317-01	SVAY PRAKEAB	2	64	1	1	Farmer	3	0	NA	NA	0	0	3	1	2	18	3	2	P	1
03-230	03-230-02	ANNA CHIT	2	31	1	1	Farmer	0	0	NA	NA	0	0	3	1	2	18	3	2	P	1
03-338	03-338-03	ANNA CHIT	2	59	1	1	Farmer	5	1	1	2	1	0	1	1	2	18	1	2	P	1
03-338	03-338-04	ANNA CHIT	2	59	1	1	Farmer	5	1	1	2	1	0	1	1	2	18	1	2	P	1
04-413	04-413-01	KHNA	2	57	1	1	Gov	1	1	1	2	0	1	3	1	2	18	1	2	P	1
05-117	05-117-01	CHHEU TEAL	1	62	1	1	Farmer	1	0	NA	NA	0	0	3	1	2	18	1	2	P	1
05-242	05-242-02	CHHEU TEAL	1	53	1	1	Farmer	0	0	NA	NA	0	1	3	1	2	18	1	2	P	1
05-401	05-401-02	CHHEU TEAL	1	39	1	1	Farmer	0	0	NA	NA	0	0	3	1	2	18	3	2	NV	NA
06-211	06-211-01	SNOENG LECH	2	26	1	1	Farmer	4	0	NA	NA	0	1	3	1	2	18	2	2	P	1
07-105	07-105-01	PREAH SRE	1	55	1	1	Farmer	1	0	1	2	0	1	3	1	2	18	3	2	P	1
07-221	07-221-02	PREAH SRE	2	55	1	1	Farmer	3	1	1	1	1	1	3	1	2	18	3	2	P	1
07-359	07-359-01	PREAH SRE	1	52	1	1	Unemployed	0	0	NA	NA	1	1	3	1	2	18	3	2	NV	NA
07-406	07-406-03	PREAH SRE	2	57	1	1	Farmer	2	0	NA	NA	0	1	3	1	2	18	3	2	M	7
08-143	08-143-02	SNOENG KEUT	2	33	1	1	seller	1	1	1	1	0	0	3	1	2	18	1	2	P	1
08-164	08-164-02	SNOENG KEUT	2	59	1	1	Unemployed	0	0	NA	NA	1	0	3	1	2	18	1	2	P	1
08-253	08-253-03	SNOENG KEUT	2	38	1	1	Unemployed	2	0	NA	NA	0	0	3	1	2	18	1	2	M	3
08-264	08-264-02	SNOENG KEUT	1	77	1	1	seller	2	0	NA	NA	1	0	3	1	2	18	1	2	P	1
08-266	08-266-05	SNOENG KEUT	2	52	1	1	Gov	1	0	NA	NA	0	1	3	1	2	18	3	2	M	6
08-314	08-314-04	SNOENG KEUT	1	44	1	1	Farmer	2	0	NA	NA	0	1	3	1	2	18	3	2	NV	NA
08-314	08-314-03	SNOENG KEUT	1	44	1	1	Farmer	2	0	NA	NA	0	1	3	1	2	18	3	2	P	1
09-220	09-220-03	RUM CHEY	1	42	1	1	Farmer	1	0	NA	NA	0	1	3	1	2	18	3	2	NV	NA
09-220	09-220-02	RUM CHEY	1	42	1	1	Farmer	1	0	NA	NA	0	1	3	1	2	18	3	2	NV	NA
09-268	09-268-01	RUM CHEY	1	52	1	1	seller	2	0	NA	NA	1	1	3	1	2	18	3	2	NV	NA
09-301	09-301-01	RUM CHEY	2	38	1	1	Farmer	4	0	NA	NA	0	1	3	1	2	18	3	2	NV	NA
09-362	09-362-03	RUM CHEY	2	27	1	1	Farmer	3	0	NA	NA	0	0	3	1	2	18	1	2	P	1
10-1105	10-1105-02	BOENG PREY	1	58	1	1	Farmer	1	0	NA	NA	0	1	4	1	2	18	1	2	P	1
10-190	10-190-01	BOENG PREY	2	53	1	1	Farmer	0	1	1	2	0	1	3	1	2	18	1	2	P	1
10-199	10-199-02	BOENG PREY	NA	NA	NA	NA	Unemployed	NA	NA	NA	NA	NA	NA	NA	1	2	18	3	2	NV	NA
10-2106	10-2106-01	BOENG PREY	1	55	1	1	Farmer	4	0	NA	NA	0	1	3	1	2	18	3	2	NV	NA
10-2130	10-2130-01	BOENG PREY	2	19	1	1	Unemployed	1	0	NA	NA	1	1	3	1	2	18	3	2	P	1
10-284	10-284-01	BOENG PREY	2	78	1	1	Farmer	0	0	NA	NA	0	0	3	1	2	18	3	2	P	1
10-286	10-286-01	BOENG PREY	2	78	1	1	Farmer	1	0	NA	NA	0	0	3	1	2	18	3	2	NV	NA
10-317	10-317-01	BOENG PREY	1	56	1	1	Farmer	1	0	NA	NA	1	1	1	1	2	18	3	2	P	1
10-369	10-369-02	BOENG PREY	1	35	1	1	Worker	3	0	NA	NA	1	1	3	1	2	18	1	2	P	1
07-453	07-453-02	PREAH SRE	2	38	1	1	Farmer	3	0	NA	NA	0	1	3	1	2	20	3	2	NV	NA
06-370	06-370-02	SNOENG LECH	2	27	1	1	Farmer	2	0	NA	NA	0	1	3	1	1	21	3	2	P	1
01-115	01-115-04	KAMPANG LECH	2	34	1	1	Farmer	3	0	NA	NA	1	1	3	1	1	24	1	2	P	1
01-129	01-129-01	KAMPANG LECH	1	38	1	1	Gov	1	1	1	2	0	1	3	1	1	24	2	2	NV	NA
01-130	01-130-01	KAMPANG LECH	2	52	1	1	Gov	0	0	NA	NA	0	0	3	1	1	24	3	2	P	1
01-131	01-131-01	KAMPANG LECH	2	56	1	1	Gov	0	0	NA	NA	0	0	3	1	1	24	1	2	P	1
01-132	01-132-02	KAMPANG LECH	2	58	1	1	seller	4	1	1	1	0	0	3	1	1	24	3	2	M	6
01-310	01-310-02	KAMPANG LECH	2	53	1	1	Farmer	1	0	NA	NA	1	0	3	1	1	24	1	2	P	1
01-411	01-411-01	KAMPANG LECH	2	44	1	1	Mecanic	3	0	NA	NA	0	0	3	1	1	24	3	2	P	1
01-415	01-415-04	KAMPANG LECH	2	54	1	1	Farmer	0	0	NA	NA	0	0	3	1	1	24	1	2	M	5
02-109	02-109-06	SVAY PRAKEAB	2	51	1	1	Farmer	1	0	NA	NA	0	0	3	1	1	24	1	2	P	1
02-109	02-109-07	SVAY PRAKEAB	2	51	1	1	Farmer	1	0	NA	NA	0	0	3	1	1	24	1	2	P	1
02-220	02-220-02	SVAY PRAKEAB	1	36	1	1	Farmer	2	0	NA	NA	0	1	3	1	1	24	3	2	P	1
02-230	02-230-01	SVAY PRAKEAB	2	25	1	1	Farmer	4	0	1	1	NA	NA	NA	1	1	24	3	2	P	6
02-234	02-234-01	SVAY PRAKEAB	1	18	1	1	Farmer	1	0	NA	NA	0	1	3	1	1	24	3	2	P	1
02-237	02-237-01	SVAY PRAKEAB	2	58	1	1	Unemployed	2	0	NA	NA	0	0	3	1	1	24	1	2	P	1
02-251	02-251-01	SVAY PRAKEAB	2	53	1	1	Farmer	4	0	NA	NA	1	1	3	1	1	24	1	2	P	1
02-251	02-251-02	SVAY PRAKEAB	2	53	1	1	Farmer	4	0	NA	NA	1	1	3	1	1	24	1	2	P	1
02-301	02-301-02	SVAY PRAKEAB	1	32	1	1	Gov	3	0	NA	NA	1	1	3	1	1	24	3	2	M	3
02-308	02-308-01	SVAY PRAKEAB	1	28	1	1	Farmer	3	0	NA	NA	1	0	3	1	1	24	1	2	NV	NA
02-323	02-323-02	SVAY PRAKEAB	1	56	1	1	Farmer	5	0	NA	NA	0	1	3	1	1	24	3	2	P	1
02-334	02-334-01	SVAY PRAKEAB	2	57	1	1	Farmer	0	0	NA	NA	1	0	3	1	1	24	3	2	P	1
02-414	02-414-01	SVAY PRAKEAB	1	67	1	1	Farmer	1	0	NA	NA	0	0	3	1	1	24	3	2	M	6
02-416	02-416-02	SVAY PRAKEAB	1	83	1	1	Farmer	0	0	NA	NA	0	0	3	1	1	24	1	2	P	1
02-423	02-423-01	SVAY PRAKEAB	1	32	1	1	Farmer	2	1	1	2	1	1	3	1	1	24	3	2	NV	NA
02-427	02-427-01	SVAY PRAKEAB	2	39	1	1	Farmer	1	0	NA	NA	0	1	3	1	1	24	1	2	P	1
03-111	03-111-03	ANNA CHIT	1	51	1	1	Farmer	1	0	NA	NA	0	1	3	1	1	24	3	2	P	1
03-126	03-126-01	ANNA CHIT	1	54	1	1	Farmer	4	0	NA	NA	0	1	3	1	1	24	3	2	P	1
03-131	03-131-02	ANNA CHIT	2	40	1	1	Farmer	4	0	NA	NA	0	1	3	1	1	24	3	2	P	1
03-136	03-136-01	ANNA CHIT	2	51	1	1	Farmer	4	0	1	2	0	1	3	1	1	24	3	2	NV	NA
03-139	03-139-01	ANNA CHIT	1	47	1	1	Farmer	0	0	NA	NA	0	1	3	1	1	24	3	2	P	1
03-140	03-140-03	ANNA CHIT	1	32	1	1	Farmer	1	1	1	1	0	1	3	1	1	24	1	2	P	1
03-140	03-140-02	ANNA CHIT	1	32	1	1	Farmer	1	1	1	1	0	1	3	1	1	24	1	2	P	1
03-140	03-140-01	ANNA CHIT	1	32	1	1	Farmer	1	1	1	1	0	1	3	1	1	24	1	2	M	3
03-207	03-207-02	ANNA CHIT	2	37	1	1	Farmer	2	0	NA	NA	1	1	3	1	1	24	1	2	M	6
03-215	03-215-02	ANNA CHIT	1	72	1	1	Farmer	0	0	NA	NA	0	1	3	1	1	24	3	2	M	3
03-249	03-249-01	ANNA CHIT	1	29	1	1	seller	1	0	NA	NA	0	1	3	1	1	24	1	2	NV	NA
03-268	03-268-05	ANNA CHIT	1	44	1	1	Farmer	1	0	NA	NA	0	1	3	1	1	24	3	2	NV	NA
03-301	03-301-03	ANNA CHIT	1	36	1	1	Farmer	4	0	NA	NA	0	0	3	1	1	24	3	1	NV	NA
03-331	03-331-02	ANNA CHIT	1	58	1	1	Farmer	4	1	1	1	1	1	3	1	1	24	1	2	P	1
03-331	03-331-03	ANNA CHIT	1	58	1	1	Farmer	4	1	1	1	1	1	3	1	1	24	1	2	P	1
03-331	03-331-01	ANNA CHIT	1	58	1	1	Farmer	4	1	1	1	1	1	3	1	1	24	1	2	P	1
03-333	03-333-01	ANNA CHIT	2	63	1	1	Farmer	0	0	NA	NA	0	1	3	1	1	24	3	2	P	1
03-334	03-334-01	ANNA CHIT	2	20	1	1	seller	3	0	NA	NA	0	1	3	1	1	24	1	2	P	1
03-338	03-338-06	ANNA CHIT	2	59	1	1	Farmer	5	1	1	2	1	0	1	1	1	24	3	2	P	1
03-401	03-401-02	ANNA CHIT	2	58	1	1	Unemployed	0	0	NA	NA	0	0	3	1	1	24	3	2	M	3
03-438	03-438-01	ANNA CHIT	1	49	1	1	Farmer	1	0	NA	NA	0	1	3	1	1	24	3	2	NV	NA
03-441	03-441-02	ANNA CHIT	2	43	1	1	Farmer	2	0	NA	NA	0	1	3	1	1	24	3	2	P	1
03-448	03-448-01	ANNA CHIT	1	54	1	1	Unemployed	1	0	NA	NA	0	1	3	1	1	24	2	2	NV	NA
03-450	03-450-01	ANNA CHIT	1	27	1	1	Unemployed	2	0	NA	NA	0	1	3	1	1	24	1	2	NV	NA
03-451	03-451-01	ANNA CHIT	2	52	1	1	seller	2	0	NA	NA	0	1	3	1	1	24	3	2	NV	NA
03-451	03-451-02	ANNA CHIT	2	52	1	1	seller	2	0	NA	NA	0	1	3	1	1	24	3	2	NV	NA
03-452	03-452-01	ANNA CHIT	1	45	1	1	Farmer	2	0	NA	NA	0	1	3	1	1	24	3	2	NV	NA
03-452	03-452-03	ANNA CHIT	1	45	1	1	Unemployed	2	0	NA	NA	0	1	3	1	1	24	1	2	M	3
03-452	03-452-02	ANNA CHIT	1	45	1	1	Farmer	2	0	NA	NA	0	1	3	1	1	24	1	2	P	1
03-460	03-460-03	ANNA CHIT	2	23	1	1	Unemployed	1	0	NA	NA	0	1	3	1	1	24	3	2	M	3
04-246	04-246-01	KHNA	1	27	1	1	Farmer	2	0	NA	NA	0	1	3	1	1	24	3	2	M	5
04-251	04-251-02	KHNA	2	66	1	1	Farmer	0	0	NA	NA	0	0	3	1	1	24	1	2	P	1
04-260	04-260-02	KHNA	1	54	1	1	Farmer	0	0	NA	NA	0	1	3	1	1	24	1	2	P	1
04-302	04-302-01	KHNA	2	60	1	1	Farmer	0	0	NA	NA	0	1	3	1	1	24	1	2	P	1
04-303	04-303-01	KHNA	2	28	1	1	Farmer	3	1	1	2	0	1	3	1	1	24	3	2	P	1
04-346	04-346-01	KHNA	2	33	1	1	Farmer	3	0	NA	NA	0	1	3	1	1	24	3	2	NV	NA
04-348	04-348-01	KHNA	2	27	1	1	Farmer	1	0	NA	NA	1	1	3	1	1	24	1	2	P	1
04-360	04-360-06	KHNA	2	30	1	1	Farmer	3	0	NA	NA	0	1	3	1	1	24	1	2	P	1
04-405	04-405-01	KHNA	2	68	1	1	Gov	3	0	NA	NA	0	0	3	1	1	24	3	2	NV	NA
04-419	04-419-02	KHNA	1	72	1	1	Farmer	0	0	NA	NA	0	1	3	1	1	24	3	2	P	1
04-437	04-437-02	KHNA	2	61	1	1	Farmer	1	0	NA	NA	0	1	3	1	1	24	1	2	NV	NA
04-444	04-444-01	KHNA	2	56	1	1	Worker	2	0	NA	NA	0	1	3	1	1	24	3	2	M	2
04-455	04-455-02	KHNA	2	31	1	1	seller	4	0	NA	NA	0	1	3	1	1	24	3	2	P	1
04-459	04-459-08	KHNA	2	42	1	1	Farmer	3	0	NA	NA	1	1	3	1	1	24	1	2	NV	NA
05-229	05-229-03	CHHEU TEAL	1	60	1	1	Farmer	1	0	1	2	0	0	3	1	1	24	1	2	NV	NA
05-229	05-229-02	CHHEU TEAL	1	60	1	1	Farmer	1	0	1	2	0	0	3	1	1	24	1	2	NV	NA
05-248	05-248-02	CHHEU TEAL	2	61	1	1	Farmer	0	0	NA	NA	0	1	3	1	1	24	1	2	P	1
05-330	05-330-01	CHHEU TEAL	2	33	1	1	Farmer	3	0	NA	NA	0	1	3	1	1	24	3	2	P	1
05-350	05-350-01	CHHEU TEAL	1	68	1	1	Farmer	0	0	NA	NA	0	0	3	1	1	24	3	2	M	3
05-351	05-351-01	CHHEU TEAL	2	37	1	1	Farmer	4	1	1	2	0	1	3	1	1	24	3	2	M	3
05-359	05-359-01	CHHEU TEAL	2	55	1	1	Farmer	3	0	NA	NA	0	1	3	1	1	24	3	2	NV	NA
05-424	05-424-01	CHHEU TEAL	2	44	1	1	Farmer	0	0	NA	NA	0	1	3	1	1	24	3	2	P	1
05-432	05-432-01	CHHEU TEAL	1	47	1	1	Farmer	2	0	NA	NA	0	0	3	1	1	24	1	2	P	1
06-145	06-145-01	SNOENG LECH	2	55	1	1	seller	1	0	NA	NA	0	0	3	1	1	24	3	2	P	1
06-201	06-201-01	SNOENG LECH	2	26	1	1	Farmer	0	0	NA	NA	0	0	3	1	1	24	3	2	M	2
06-256	06-256-02	SNOENG LECH	2	40	1	1	Farmer	2	0	NA	NA	0	0	3	1	1	24	3	2	P	1
06-264	06-264-01	SNOENG LECH	1	45	1	1	seller	2	0	NA	NA	0	1	3	1	1	24	1	2	M	3
06-265	06-265-01	SNOENG LECH	2	47	1	1	seller	2	0	NA	NA	0	0	3	1	1	24	1	2	P	1
06-265	06-265-02	SNOENG LECH	2	47	1	1	seller	2	0	NA	NA	0	0	3	1	1	24	1	2	P	1
06-269	06-269-02	SNOENG LECH	2	23	1	1	Unemployed	0	0	NA	NA	1	1	3	1	1	24	1	2	M	3
06-274	06-274-01	SNOENG LECH	1	82	1	1	Farmer	3	0	NA	NA	0	1	3	1	1	24	3	2	M	3
06-406	06-406-01	SNOENG LECH	2	62	1	1	Farmer	5	0	NA	NA	0	1	3	1	1	24	3	2	P	1
06-415	06-415-01	SNOENG LECH	2	50	1	1	Farmer	0	1	1	2	0	0	3	1	1	24	1	2	P	1
06-434	06-434-02	SNOENG LECH	1	53	1	1	Farmer	1	0	NA	NA	1	0	3	1	1	24	3	2	P	1
06-434	06-434-01	SNOENG LECH	1	53	1	1	Farmer	1	0	NA	NA	1	0	3	1	1	24	3	2	P	1
06-439	06-439-03	SNOENG LECH	2	50	1	1	seller	1	0	NA	NA	0	1	3	1	1	24	1	2	P	1
06-440	06-440-03	SNOENG LECH	2	73	1	1	Farmer	4	0	NA	NA	0	1	3	1	1	24	3	2	M	3
06-445	06-445-03	SNOENG LECH	2	62	1	1	Farmer	4	0	NA	NA	0	1	3	1	1	24	1	2	P	1
06-445	06-445-01	SNOENG LECH	2	62	1	1	Farmer	4	0	NA	NA	0	1	3	1	1	24	1	2	P	1
06-445	06-445-02	SNOENG LECH	2	62	1	1	Farmer	4	0	NA	NA	0	1	3	1	1	24	1	2	P	1
07-107	07-107-01	PREAH SRE	2	62	1	1	Farmer	2	0	NA	NA	0	0	3	1	1	24	3	2	NV	NA
07-108	07-108-03	PREAH SRE	2	59	1	1	Farmer	2	0	NA	NA	0	1	3	1	1	24	3	2	NV	NA
07-168	07-168-03	PREAH SRE	1	77	1	1	Farmer	0	0	NA	NA	0	1	3	1	1	24	3	3	NV	NA
07-169	07-169-01	PREAH SRE	2	33	1	1	Farmer	3	0	NA	NA	0	1	3	1	1	24	3	2	P	1
07-228	07-228-01	PREAH SRE	2	60	1	1	Farmer	4	1	1	2	0	1	3	1	1	24	3	2	NV	NA
07-240	07-240-02	PREAH SRE	2	50	1	1	Worker	2	1	1	2	1	1	3	1	1	24	1	2	P	1
07-242	07-242-04	PREAH SRE	1	46	1	1	Worker	2	0	NA	NA	0	1	3	1	1	24	3	2	P	1
07-274	07-274-02	PREAH SRE	2	65	1	1	Farmer	0	0	NA	NA	0	0	3	1	1	24	1	2	P	1
07-324	07-324-02	PREAH SRE	2	45	1	1	seller	1	0	NA	NA	0	1	3	1	1	24	3	2	P	1
07-332	07-332-01	PREAH SRE	2	22	1	1	Farmer	1	0	NA	NA	0	1	3	1	1	24	3	2	M	7
07-332	07-332-02	PREAH SRE	2	22	1	1	Doctor	1	0	NA	NA	0	1	3	1	1	24	2	2	P	1
07-333	07-333-01	PREAH SRE	1	20	1	1	seller	1	0	NA	NA	0	1	3	1	1	24	3	2	NV	NA
07-351	07-351-03	PREAH SRE	1	40	1	1	Farmer	1	0	NA	NA	0	1	3	1	1	24	3	2	NV	NA
07-354	07-354-02	PREAH SRE	1	77	1	1	Farmer	1	0	NA	NA	0	1	3	1	1	24	3	2	P	1
07-355	07-355-01	PREAH SRE	1	58	1	1	Farmer	0	0	NA	NA	0	1	3	1	1	24	1	2	NV	NA
07-364	07-364-02	PREAH SRE	2	45	1	1	Farmer	2	0	1	2	1	1	3	1	1	24	1	2	NV	NA
07-414	07-414-03	PREAH SRE	2	41	1	1	seller	3	1	1	2	0	1	3	1	1	24	1	2	P	1
07-427	07-427-01	PREAH SRE	2	55	1	1	Farmer	3	0	NA	NA	1	1	3	1	1	24	3	2	P	1
07-430	07-430-02	PREAH SRE	2	52	1	1	seller	1	0	NA	NA	1	1	3	1	1	24	1	2	P	1
07-436	07-436-01	PREAH SRE	1	54	1	1	Farmer	0	0	NA	NA	1	0	3	1	1	24	3	2	NV	NA
07-439	07-439-01	PREAH SRE	2	66	1	1	Farmer	4	0	NA	NA	0	0	3	1	1	24	1	2	NV	NA
07-440	07-440-01	PREAH SRE	2	48	1	1	Farmer	0	0	NA	NA	0	0	3	1	1	24	3	2	M	3
07-440	07-440-02	PREAH SRE	2	48	1	1	seller	0	0	NA	NA	0	0	3	1	1	24	1	2	M	3
07-468	07-468-04	PREAH SRE	2	88	1	1	seller	0	0	NA	NA	1	1	3	1	1	24	3	2	P	1
07-468	07-468-03	PREAH SRE	2	88	1	1	seller	0	0	NA	NA	1	1	3	1	1	24	3	2	P	1
08-109	08-109-01	SNOENG KEUT	1	55	1	1	seller	2	1	1	2	0	0	3	1	1	24	1	2	P	1
08-1106	08-1106-01	SNOENG KEUT	1	84	1	1	Farmer	1	0	NA	NA	0	0	3	1	1	24	3	2	P	1
08-145	08-145-01	SNOENG KEUT	1	53	1	1	seller	1	0	NA	NA	0	0	3	1	1	24	1	2	P	1
08-156	08-156-01	SNOENG KEUT	2	49	1	1	seller	2	0	NA	NA	0	0	3	1	1	24	1	2	P	1
08-163	08-163-01	SNOENG KEUT	2	37	1	1	Farmer	4	0	NA	NA	0	0	3	1	1	24	3	2	P	1
08-164	08-164-01	SNOENG KEUT	2	59	1	1	Unemployed	0	0	NA	NA	1	0	3	1	1	24	1	2	P	1
08-169	08-169-02	SNOENG KEUT	1	63	1	1	Unemployed	1	0	NA	NA	0	0	3	1	1	24	1	2	P	1
08-179	08-179-01	SNOENG KEUT	1	73	1	1	seller	1	0	NA	NA	1	0	3	1	1	24	3	2	NV	NA
08-197	08-197-02	SNOENG KEUT	1	55	1	1	seller	0	0	NA	NA	0	0	3	1	1	24	1	2	P	1
08-197	08-197-03	SNOENG KEUT	1	55	1	1	seller	0	0	NA	NA	0	0	3	1	1	24	1	2	M	3
08-198	08-198-02	SNOENG KEUT	1	40	1	1	seller	1	0	NA	NA	0	1	3	1	1	24	3	2	M	3
08-199	08-199-02	SNOENG KEUT	2	80	1	1	seller	1	0	NA	NA	0	0	3	1	1	24	1	2	NV	NA
08-201	08-201-02	SNOENG KEUT	1	65	1	1	seller	0	1	1	2	0	0	3	1	1	24	1	2	P	1
08-234	08-234-03	SNOENG KEUT	1	45	1	1	seller	1	0	NA	NA	0	0	3	1	1	24	1	2	NV	NA
08-246	08-246-06	SNOENG KEUT	1	74	1	1	Unemployed	0	1	1	2	0	0	3	1	1	24	1	2	P	1
08-246	08-246-04	SNOENG KEUT	1	74	1	1	seller	0	1	1	2	0	0	3	1	1	24	1	2	P	1
08-250	08-250-02	SNOENG KEUT	2	26	1	1	seller	2	0	NA	NA	0	1	3	1	1	24	3	2	NV	NA
08-252	08-252-01	SNOENG KEUT	1	38	1	1	seller	2	1	1	1	0	0	3	1	1	24	1	2	NV	NA
08-253	08-253-01	SNOENG KEUT	2	38	1	1	Unemployed	2	0	NA	NA	0	0	3	1	1	24	1	2	NV	NA
08-259	08-259-01	SNOENG KEUT	1	54	1	1	seller	2	0	NA	NA	0	1	3	1	1	24	1	2	NV	NA
08-269	08-269-01	SNOENG KEUT	2	29	1	1	Farmer	1	0	NA	NA	0	1	3	1	1	24	1	2	P	1
08-273	08-273-02	SNOENG KEUT	1	53	1	1	Farmer	0	0	NA	NA	1	0	3	1	1	24	1	2	P	1
08-276	08-276-01	SNOENG KEUT	2	67	1	1	Farmer	0	0	NA	NA	1	1	3	1	1	24	1	2	NV	NA
08-287	08-287-02	SNOENG KEUT	2	45	1	1	seller	1	1	1	2	0	1	3	1	1	24	3	2	P	1
08-288	08-288-01	SNOENG KEUT	2	34	1	1	Farmer	1	0	NA	NA	0	1	3	1	1	24	1	2	NV	NA
08-289	08-289-01	SNOENG KEUT	1	36	1	1	Farmer	2	0	NA	NA	0	1	3	1	1	24	1	2	P	1
08-3101	08-3101-02	SNOENG KEUT	2	71	1	1	Farmer	4	0	NA	NA	0	1	3	1	1	24	1	2	NV	NA
08-325	08-325-04	SNOENG KEUT	1	65	1	1	Farmer	0	0	NA	NA	1	0	3	1	1	24	1	2	P	1
08-332	08-332-02	SNOENG KEUT	2	36	1	1	Farmer	2	0	NA	NA	0	1	3	1	1	24	1	2	P	1
08-349	08-349-02	SNOENG KEUT	1	50	1	1	seller	0	0	NA	NA	0	1	3	1	1	24	3	2	M	3
08-376	08-376-01	SNOENG KEUT	1	61	1	1	Farmer	1	1	1	2	0	1	3	1	1	24	1	2	NV	NA
08-394	08-394-03	SNOENG KEUT	2	33	1	1	Worker	1	1	1	1	0	1	3	1	1	24	1	2	M	3
08-398	08-398-02	SNOENG KEUT	1	47	1	1	seller	2	0	NA	NA	0	1	3	1	1	24	3	2	NV	NA
08-4105	08-4105-01	SNOENG KEUT	2	21	1	1	Farmer	1	0	NA	NA	0	1	3	1	1	24	3	2	NV	NA
08-429	08-429-01	SNOENG KEUT	1	56	1	1	Farmer	0	0	NA	NA	1	1	3	1	1	24	3	2	P	1
08-479	08-479-02	SNOENG KEUT	2	55	1	1	Farmer	1	0	NA	NA	0	1	3	1	1	24	3	2	NV	NA
08-479	08-479-01	SNOENG KEUT	2	55	1	1	Farmer	1	0	NA	NA	0	1	3	1	1	24	3	2	P	1
08-484	08-484-03	SNOENG KEUT	2	NA	1	1	Farmer	0	0	NA	NA	0	0	3	1	1	24	3	2	P	1
08-486	08-486-01	SNOENG KEUT	1	42	1	1	Farmer	2	0	NA	NA	0	1	3	1	1	24	1	2	NV	NA
08-486	08-486-02	SNOENG KEUT	1	42	1	1	Farmer	2	0	NA	NA	0	1	3	1	1	24	1	2	NV	NA
08-489	08-489-01	SNOENG KEUT	2	54	1	1	Farmer	0	0	NA	NA	0	0	3	1	1	24	1	2	NV	NA
08-489	08-489-05	SNOENG KEUT	2	54	1	1	Worker	0	0	NA	NA	0	0	3	1	1	24	1	2	NV	NA
08-492	08-492-01	SNOENG KEUT	1	48	1	1	Unemployed	3	0	1	2	0	1	3	1	1	24	3	2	NV	NA
08-493	08-493-02	SNOENG KEUT	1	62	1	1	Unemployed	0	0	NA	NA	0	0	3	1	1	24	1	2	NV	NA
08-495	08-495-01	SNOENG KEUT	2	47	1	1	Worker	4	0	NA	NA	1	1	3	1	1	24	3	2	NV	NA
08-497	08-497-07	SNOENG KEUT	1	45	1	1	Worker	1	0	NA	NA	1	1	3	1	1	24	3	2	P	1
09-110	09-110-02	RUM CHEY	2	55	1	1	Farmer	0	1	1	2	0	0	3	1	1	24	3	2	P	1
09-120	09-120-01	RUM CHEY	2	60	1	1	Unemployed	1	0	NA	NA	0	1	3	1	1	24	3	2	P	1
09-138	09-138-03	RUM CHEY	1	69	1	1	seller	2	0	NA	NA	0	0	3	1	1	24	3	2	NV	NA
09-147	09-147-01	RUM CHEY	2	43	1	1	Farmer	2	0	1	2	0	1	3	1	1	24	2	2	P	1
09-171	09-171-01	SNOENG LECH	2	49	1	1	Farmer	0	0	NA	NA	0	1	3	1	1	24	1	2	P	1
09-172	09-172-02	SNOENG LECH	2	73	1	1	Farmer	1	0	NA	NA	0	1	3	1	1	24	2	2	P	1
09-205	09-205-01	RUM CHEY	2	42	1	1	Farmer	1	0	NA	NA	0	0	3	1	1	24	3	2	P	1
09-209	09-209-02	RUM CHEY	2	27	1	1	Farmer	0	0	NA	NA	0	0	3	1	1	24	1	2	P	1
09-213	09-213-02	RUM CHEY	1	67	1	1	Farmer	3	0	NA	NA	0	1	3	1	1	24	1	2	NV	NA
09-220	09-220-04	RUM CHEY	1	42	1	1	Farmer	1	0	NA	NA	0	1	3	1	1	24	3	2	NV	NA
09-267	09-267-04	RUM CHEY	1	53	1	1	seller	3	0	NA	NA	0	0	3	1	1	24	1	2	NV	NA
09-306	09-306-02	RUM CHEY	1	40	1	1	Farmer	0	2	1	1	0	0	3	1	1	24	3	2	P	1
09-338	09-338-01	RUM CHEY	2	34	1	1	Farmer	2	0	NA	NA	0	1	3	1	1	24	3	2	P	1
09-348	09-348-01	RUM CHEY	2	51	1	1	Farmer	0	0	NA	NA	0	1	3	1	1	24	3	2	P	1
09-372	09-372-03	RUM CHEY	1	57	1	1	Farmer	5	0	1	2	1	1	3	1	1	24	1	2	P	1
09-380	09-380-01	RUM CHEY	1	34	1	1	Farmer	1	0	NA	NA	0	1	3	1	1	24	3	2	M	5
09-385	09-385-01	RUM CHEY	2	20	1	1	Farmer	0	0	NA	NA	0	0	3	1	1	24	3	2	NV	NA
09-409	09-409-01	RUM CHEY	2	62	1	1	Farmer	0	0	NA	NA	0	1	3	1	1	24	3	2	P	1
09-412	09-412-01	RUM CHEY	2	31	1	1	Unemployed	0	0	NA	NA	0	0	3	1	1	24	3	2	NV	NA
09-413	09-413-02	RUM CHEY	2	51	1	1	Farmer	3	0	NA	NA	0	1	3	1	1	24	1	2	P	1
09-432	09-432-01	RUM CHEY	2	52	1	1	seller	1	2	1	1	0	1	3	1	1	24	2	2	P	1
09-434	09-434-01	RUM CHEY	2	65	1	1	seller	0	0	NA	NA	0	1	3	1	1	24	2	2	P	1
09-459	09-459-02	RUM CHEY	2	35	1	1	Farmer	2	0	NA	NA	0	1	3	1	1	24	3	2	P	1
10-101	10-101-01	BOENG PREY	2	60	1	1	Farmer	0	0	NA	NA	0	0	3	1	1	24	1	2	P	1
10-1101	10-1101-01	BOENG PREY	2	28	1	1	Farmer	1	1	1	2	0	1	3	1	1	24	3	2	P	1
10-1102	10-1102-01	BOENG PREY	2	57	1	1	seller	0	0	NA	NA	0	0	3	1	1	24	3	2	P	1
10-1107	10-1107-02	BOENG PREY	2	24	1	1	Farmer	2	1	1	2	0	1	3	1	1	24	1	2	NV	NA
10-1107	10-1107-03	BOENG PREY	2	24	1	1	Farmer	2	1	1	2	0	1	3	1	1	24	1	2	P	1
10-1123	10-1123-01	BOENG PREY	1	73	1	1	Farmer	0	0	NA	NA	0	0	3	1	1	24	3	2	NV	NA
10-129	10-129-04	BOENG PREY	2	42	1	1	Farmer	1	0	NA	NA	0	1	3	1	1	24	3	2	NV	NA
10-167	10-167-01	BOENG PREY	2	62	1	1	Farmer	1	1	1	2	0	0	3	1	1	24	1	2	NV	NA
10-176	10-176-06	BOENG PREY	2	47	1	1	Farmer	1	0	NA	NA	1	1	3	1	1	24	3	2	NV	NA
10-185	10-185-01	BOENG PREY	2	35	1	1	Unemployed	3	0	NA	NA	0	1	3	1	1	24	1	2	P	1
10-202	10-202-01	BOENG PREY	1	30	1	1	Unemployed	0	0	NA	NA	1	0	3	1	1	24	1	2	NV	NA
10-206	10-206-02	BOENG PREY	2	37	1	1	Worker	2	0	NA	NA	1	0	3	1	1	24	1	2	P	1
10-2115	10-2115-01	BOENG PREY	1	58	1	1	Unemployed	0	0	NA	NA	0	1	3	1	1	24	3	2	P	1
10-2115	10-2115-02	BOENG PREY	1	58	1	1	Farmer	0	0	NA	NA	0	1	3	1	1	24	3	2	M	3
10-2125	10-2125-07	BOENG PREY	1	33	1	1	Farmer	2	0	NA	NA	0	1	3	1	1	24	1	2	NV	NA
10-2125	10-2125-06	BOENG PREY	1	33	1	1	Farmer	2	0	NA	NA	0	1	3	1	1	24	1	2	NV	NA
10-2126	10-2126-04	BOENG PREY	2	30	1	1	Farmer	3	0	NA	NA	1	1	3	1	1	24	1	2	NV	NA
10-2130	10-2130-04	BOENG PREY	2	19	1	1	Farmer	1	0	NA	NA	1	1	3	1	1	24	1	2	M	3
10-2136	10-2136-01	BOENG PREY	2	52	1	1	Farmer	2	0	1	1	1	0	3	1	1	24	1	2	M	3
10-225	10-225-02	BOENG PREY	2	66	1	1	Farmer	0	0	NA	NA	1	1	3	1	1	24	3	2	P	1
10-226	10-226-01	BOENG PREY	1	42	1	1	Farmer	1	0	NA	NA	1	1	3	1	1	24	1	2	P	1
10-227	10-227-01	BOENG PREY	2	47	1	1	Farmer	3	0	NA	NA	0	1	3	1	1	24	1	2	P	1
10-240	10-240-02	BOENG PREY	2	35	1	1	Unemployed	2	0	NA	NA	0	1	3	1	1	24	3	2	P	1
10-251	10-251-02	BOENG PREY	2	30	1	1	Farmer	2	0	NA	NA	0	1	3	1	1	24	1	2	P	1
10-251	10-251-03	BOENG PREY	2	30	1	1	Farmer	2	0	NA	NA	0	1	3	1	1	24	1	2	NV	NA
10-274	10-274-01	BOENG PREY	2	23	1	1	Farmer	1	0	1	2	1	1	3	1	1	24	3	2	M	3
10-283	10-283-01	BOENG PREY	1	54	1	1	Farmer	1	0	NA	NA	0	1	3	1	1	24	3	2	P	1
10-291	10-291-02	BOENG PREY	2	25	1	1	Farmer	2	0	2	1	1	1	3	1	1	24	1	2	P	1
10-3100	10-3100-01	BOENG PREY	1	30	1	1	Farmer	0	0	NA	NA	0	1	3	1	1	24	3	2	NV	NA
10-3103	10-3103-01	BOENG PREY	1	62	1	2	Gov	1	1	2	2	0	0	3	1	1	24	3	2	P	1
10-333	10-333-03	BOENG PREY	1	40	1	1	Farmer	3	0	NA	NA	0	1	3	1	1	24	1	2	P	1
10-335	10-335-02	BOENG PREY	2	37	1	1	Farmer	3	0	NA	NA	0	1	3	1	1	24	1	2	NV	NA
10-347	10-347-04	BOENG PREY	2	55	1	1	Farmer	0	0	1	1	0	1	3	1	1	24	2	2	P	1
10-366	10-366-02	BOENG PREY	1	52	1	1	Farmer	2	0	NA	NA	0	1	3	1	1	24	1	2	P	1
10-381	10-381-01	BOENG PREY	1	62	1	1	Farmer	0	0	NA	NA	1	1	3	1	1	24	3	2	NV	NA
10-401	10-401-03	BOENG PREY	1	44	1	1	Farmer	3	0	NA	NA	0	1	3	1	1	24	1	2	P	1
10-4107	10-4107-01	BOENG PREY	2	37	1	1	seller	1	1	1	2	1	1	3	1	1	24	3	2	P	1
10-433	10-433-01	BOENG PREY	2	42	1	1	Farmer	0	0	NA	NA	1	0	3	1	1	24	3	2	NV	NA
10-445	10-445-03	BOENG PREY	1	80	1	1	Farmer	3	0	NA	NA	1	1	3	1	1	24	1	2	NV	NA
10-458	10-458-01	BOENG PREY	1	41	1	1	Farmer	5	0	NA	NA	0	0	3	1	1	24	3	2	NV	NA
10-459	10-459-02	BOENG PREY	2	52	1	1	Farmer	3	0	NA	NA	0	0	3	1	1	24	2	2	P	1
10-459	10-459-01	BOENG PREY	2	52	1	1	Farmer	3	0	NA	NA	0	0	3	1	1	24	2	2	P	1
01-132	01-132-03	KAMPANG LECH	2	58	1	1	Worker	4	1	1	1	0	0	3	1	2	24	2	2	P	1
02-140	02-140-01	SVAY PRAKEAB	1	51	1	1	seller	0	0	NA	NA	1	1	3	1	2	24	3	2	P	1
02-212	02-212-02	SVAY PRAKEAB	1	54	1	1	Farmer	2	1	1	1	1	0	3	1	2	24	1	1	NV	NA
02-240	02-240-01	SVAY PRAKEAB	1	32	1	1	seller	2	0	NA	NA	0	1	3	1	2	24	2	2	P	1
02-270	02-270-03	SVAY PRAKEAB	1	34	1	1	Gov	1	0	NA	NA	0	0	3	1	2	24	3	2	NV	NA
02-301	02-301-03	SVAY PRAKEAB	1	32	1	1	Unemployed	3	0	NA	NA	1	1	3	1	2	24	3	2	P	1
02-305	02-305-03	SVAY PRAKEAB	2	58	1	1	Farmer	2	0	NA	NA	0	1	3	1	2	24	1	2	P	1
02-305	02-305-02	SVAY PRAKEAB	2	58	1	1	Farmer	2	0	NA	NA	0	1	3	1	2	24	3	2	P	1
02-414	02-414-02	SVAY PRAKEAB	1	67	1	1	Farmer	1	0	NA	NA	0	0	3	1	2	24	3	2	P	1
02-416	02-416-04	SVAY PRAKEAB	1	83	1	1	Farmer	0	0	NA	NA	0	0	3	1	2	24	1	2	M	3
02-424	02-424-05	SVAY PRAKEAB	1	55	1	1	Farmer	3	0	NA	NA	0	1	3	1	2	24	3	2	NV	NA
02-436	02-436-03	SVAY PRAKEAB	2	27	1	1	Gov	0	0	NA	NA	0	1	3	1	2	24	1	2	P	1
03-120	03-120-02	ANNA CHIT	2	63	1	1	Farmer	5	0	NA	NA	0	0	3	1	2	24	3	2	P	1
03-126	03-126-03	ANNA CHIT	1	54	1	1	Farmer	4	0	NA	NA	0	1	3	1	2	24	2	2	P	1
03-152	03-152-01	ANNA CHIT	1	77	1	1	Farmer	3	1	1	2	0	1	3	1	2	24	3	2	P	1
03-235	03-235-03	ANNA CHIT	2	54	1	1	Farmer	3	0	NA	NA	0	0	3	1	2	24	1	2	P	1
03-251	03-251-01	ANNA CHIT	2	47	1	1	seller	2	0	NA	NA	0	1	3	1	2	24	3	2	P	1
03-252	03-252-01	ANNA CHIT	2	44	1	1	Farmer	2	0	NA	NA	1	0	3	1	2	24	3	2	P	1
03-331	03-331-04	ANNA CHIT	1	58	1	1	Unemployed	4	1	1	1	1	1	3	1	2	24	1	2	P	1
03-337	03-337-03	ANNA CHIT	2	54	1	1	Gov	2	0	NA	NA	1	1	3	1	2	24	3	2	P	1
03-345	03-345-01	ANNA CHIT	2	42	1	1	Farmer	0	0	NA	NA	0	1	3	1	2	24	3	2	P	1
03-425	03-425-04	ANNA CHIT	2	49	1	1	Farmer	3	0	NA	NA	0	0	3	1	2	24	3	2	NV	NA
03-438	03-438-02	ANNA CHIT	1	49	1	1	Farmer	1	0	NA	NA	0	1	3	1	2	24	3	2	NV	NA
03-441	03-441-01	ANNA CHIT	2	43	1	1	Farmer	2	0	NA	NA	0	1	3	1	2	24	3	2	P	1
03-452	03-452-04	ANNA CHIT	1	45	1	1	seller	2	0	NA	NA	0	1	3	1	2	24	3	2	M	3
04-201	04-201-02	KHNA	2	30	1	1	Farmer	2	0	NA	NA	1	1	3	1	2	24	1	2	P	1
04-201	04-201-01	KHNA	2	30	1	1	Farmer	2	0	NA	NA	1	1	3	1	2	24	1	2	P	1
04-228	04-228-02	KHNA	1	36	1	1	Unemployed	2	0	NA	NA	0	1	3	1	2	24	3	2	P	1
04-237	04-237-01	KHNA	1	54	1	1	Unemployed	0	0	NA	NA	0	0	3	1	2	24	3	2	P	1
04-246	04-246-04	KHNA	1	27	1	1	Farmer	2	0	NA	NA	0	1	3	1	2	24	3	2	P	1
04-260	04-260-03	KHNA	1	54	1	1	Farmer	0	0	NA	NA	0	1	3	1	2	24	1	2	NV	NA
04-263	04-263-03	KHNA	2	65	1	1	Farmer	0	0	NA	NA	0	0	3	1	2	24	3	2	NV	NA
04-264	04-264-01	KHNA	2	34	1	1	Farmer	3	0	NA	NA	0	1	3	1	2	24	3	2	P	1
04-265	04-265-01	KHNA	2	43	1	1	Farmer	2	0	NA	NA	0	1	3	1	2	24	3	2	P	1
04-309	04-309-01	KHNA	2	38	1	1	Gov	3	0	NA	NA	1	0	3	1	2	24	3	2	P	1
04-325	04-325-02	KHNA	2	60	1	1	Farmer	0	0	NA	NA	0	0	3	1	2	24	1	2	P	1
04-325	04-325-01	KHNA	2	60	1	1	Farmer	0	0	NA	NA	0	0	3	1	2	24	1	2	P	1
04-335	04-335-01	KHNA	1	58	1	1	Farmer	1	0	NA	NA	0	1	3	1	2	24	3	2	P	1
04-336	04-336-02	KHNA	2	60	1	1	Farmer	1	0	NA	NA	0	0	3	1	2	24	3	2	P	1
04-364	04-364-03	KHNA	1	55	1	1	Gov	3	0	NA	NA	0	1	3	1	2	24	2	2	M	3
04-459	04-459-07	KHNA	2	42	1	1	seller	3	0	NA	NA	1	1	3	1	2	24	1	2	NV	NA
04-461	04-461-05	KHNA	2	21	1	1	Farmer	0	0	NA	NA	0	1	3	1	2	24	3	2	P	1
05-135	05-135-01	CHHEU TEAL	2	57	1	1	Farmer	3	1	1	2	0	1	3	1	2	24	3	2	P	1
05-145	05-145-01	CHHEU TEAL	2	65	1	1	Farmer	1	0	NA	NA	0	1	3	1	2	24	3	2	P	1
05-202	05-202-02	CHHEU TEAL	1	54	1	1	Unemployed	1	0	NA	NA	0	0	3	1	2	24	3	2	P	1
05-214	05-214-04	CHHEU TEAL	1	47	1	1	seller	0	0	NA	NA	0	0	3	1	2	24	1	2	P	1
05-242	05-242-03	CHHEU TEAL	1	53	1	1	Farmer	0	0	NA	NA	0	1	3	1	2	24	1	2	NV	NA
05-255	05-255-02	CHHEU TEAL	1	58	1	1	Farmer	3	0	NA	NA	0	1	3	1	2	24	3	2	P	1
05-335	05-335-01	CHHEU TEAL	1	43	1	1	Farmer	2	0	NA	NA	0	0	3	1	2	24	3	2	M	3
05-422	05-422-01	CHHEU TEAL	2	25	1	1	Farmer	3	0	NA	NA	0	1	3	1	2	24	1	2	P	1
06-103	06-103-01	SNOENG LECH	1	60	1	1	Gov	3	1	1	1	0	0	3	1	2	24	3	2	P	1
06-103	06-103-02	SNOENG LECH	1	60	1	1	Gov	3	1	1	1	0	0	3	1	2	24	1	2	P	1
06-103	06-103-04	SNOENG LECH	1	60	1	1	Farmer	3	1	1	1	0	0	3	1	2	24	1	2	P	1
06-137	06-137-01	SNOENG LECH	2	56	1	1	seller	0	0	NA	NA	0	1	3	1	2	24	3	2	P	1
06-145	06-145-02	SNOENG LECH	2	55	1	1	Farmer	1	0	NA	NA	0	0	3	1	2	24	3	2	P	1
[truncated: 1,011 more rows]
